# Supplementary material for: Crystal structure of 2-isopropyl-5,7′-dimethyl-1′,3′,3a’,6′,8a’,8b’-hexa­hydro­spiro­[cyclo­hexane-1,6′-furo[3,4-d]imidazo[1,5-b]isoxazol]-8′(7′H)-one
Source: Acta Crystallogr E Crystallogr Commun. 2016 Jul 19;72(Pt 8):1150–2. doi: 10.1107/S2056989016010641 (PMC4971860; doi:10.1107/S2056989016010641)
Supplement: Supplementary file 1 [file e-72-01150-sup1.cif]

##############################################################################
#                                                                            #
# This CIF contains the data in a paper accepted for publication in          #
# Acta Crystallographica Section E. It conforms to the requirements of       #
# Notes for Authors for Acta Crystallographica Section E, and has been       #
# peer reviewed under the auspices of the IUCr Commission on Journals.       #
#                                                                            #
# Full details of the Crystallographic Information File format               #
# are given in the paper "The Crystallographic Information File (CIF):       #
# a New Standard Archive File for Crystallography" by S. R. Hall, F. H.      #
# Allen and I. D. Brown [Acta Cryst. (1991), A47, 655-685].                  #
#                                                                            #
# The current version of the core CIF dictionary is obtainable from          #
# ftp://ftp.iucr.org/pub/cif_core.dic.                                       #
#                                                                            #
# Software is freely available for graphical display of the structure(s)     #
# in this CIF. For information consult the CIF software page                 #
# http://www.iucr.org/resources/cif/software.                                #
#                                                                            #
# This file may be used for bona fide research purposes within the           #
# scientific community so long as proper attribution is given to the journal # 
# article from which it was obtained.                                        #
#                                                                            #
##############################################################################
data_global
_audit_creation_method     CRYSTALS_ver_14.40
_journal_data_validation_number     ?
_journal_date_recd_electronic     2016-06-04
_journal_date_accepted     2016-06-30
_journal_name_full     'Acta Crystallographica, Section E'
_journal_year     2016
_journal_volume     72
_journal_issue      8
_journal_page_first     1150
_journal_page_last     1152
_journal_paper_category     GO
_journal_paper_doi     10.1107/S2056989016010641
_journal_coeditor_code     ZS2363
_publ_contact_author_name
;
Haithem Abda
;
_publ_contact_author_address
;
University of Monastir
Heterocyclic Chemistry Laboratory
Products, Natural and Reactivity
Faculty of Sciences of Monastir
Avenue of the Environment
5000 Monastir
Tunisia
;
_publ_contact_author_email     abda_he@hotmail.fr
_publ_contact_author_fax
;
+44 1865 000000
;
_publ_contact_author_phone
;
+44 1865 000000
;
_publ_section_title
;\
Crystal structure of
2-isopropyl-5,7'-dimethyl-1',3',3a',6',8a',8b'-hexahydrospiro[cyclohexane-\
1,6'-furo[3,4-<i>d</i>]imidazo[1,5-<i>b</i>]isoxazol]-8'(7'<i>H</i>)-one
;
_publ_section_title_footnote     .
loop_
    _publ_author_name
    _publ_author_footnote
    _publ_author_address
    'Abda, Heithem' .
;
University of Monastir
Heterocyclic Chemistry Laboratory
Products, Natural and Reactivity
Faculty of Sciences of Monastir
Avenue of the Environment
5000 Monastir
Tunisia
;
    'Ezzayani, Khaireddine' .
;
University of Monastir
Laboratory of Physical Chemistry of Materials
Faculty of Sciences of Monastir
Avenue of the Environment
5019 Monastir
Tunisia
;
    'Aouadi, Kaiss' .
;
University of Monastir
Heterocyclic Chemistry Laboratory
Products, Natural and Reactivity
Faculty of Sciences of Monastir
Avenue of the Environment
5000 Monastir
Tunisia
;
    'Guerfel, Taha' .
;
Laboratory of Electrochemistry
Materials and Environment
Kairouan University
3100 Kairouan
Tunisia
;
    'Vidal, Sebastien' .
;
University of Lyon CNRS
Institute of Chemistry and Biochemistry and Molecular Supramolecular,
UMR 5246
Laboratoire de Chimie Organique 2-Glycochemistry
Curien Building
43 Boulevard du 11 Novembre 1918
F-69622 Villeurbanne
France
;
    'Msaddek, Moncef' .
;
University of Monastir
Heterocyclic Chemistry Laboratory
Products, Natural and Reactivity
Faculty of Sciences of Monastir
Avenue of the Environment
5000 Monastir
Tunisia
;
_publ_section_synopsis
;
Cycloaddition reaction between a menthone-based chiral nitrone and
2,5-dihydrofuran under microwave activation affords a enantiopure cycloadduct
in good yields and with high stereoselectivity
;
_chemical_name_systematic
;\
2-Isopropyl-5,7'-dimethyl-1',3',3a',6',8a',8b'-hexahydrospiro[cyclohexane-\
1,6'-furo[3,4-<i>d</i>]imidazo[1,5-<i>b</i>]isoxazol]-8'(7'<i>H</i>)-one
;
_chemical_melting_point_gt     410
_chemical_melting_point_lt     411
data_I
_database_code_depnum_ccdc_archive 'CCDC 1489217'
_chemical_formula_moiety     'C17 H28 N2 O3'
_chemical_formula_sum     'C17 H28 N2 O3'
_chemical_formula_iupac     'C17 H28 N2 O3'
_chemical_formula_weight     308.42
_symmetry_cell_setting     orthorhombic
_symmetry_space_group_name_H-M     'P 21 21 21 '
_symmetry_space_group_name_Hall     'P 2ac 2ab'
loop_
    _symmetry_equiv_pos_site_id
    _symmetry_equiv_pos_as_xyz
    1 x,y,z
    2 1/2-x,-y,1/2+z
    3 1/2+x,1/2-y,-z
    4 -x,1/2+y,1/2-z
_cell_length_a     7.7474(6)
_cell_length_b     11.1404(8)
_cell_length_c     19.208(2)
_cell_angle_alpha     90
_cell_angle_beta     90
_cell_angle_gamma     90
_cell_volume     1657.8(2)
_cell_formula_units_Z     4
_cell_measurement_reflns_used     5548
_cell_measurement_theta_min     4.5360
_cell_measurement_theta_max     66.6890
_cell_measurement_temperature     150
_exptl_crystal_description     'block'
_exptl_crystal_colour     'colorless'
_exptl_crystal_size_max     0.493
_exptl_crystal_size_mid     0.428
_exptl_crystal_size_min     0.252
_exptl_crystal_density_diffrn     1.236
_exptl_crystal_density_meas     ?
_exptl_crystal_density_method     'not measured'
_exptl_crystal_F_000     672
_exptl_absorpt_coefficient_mu     0.677
_exptl_absorpt_correction_type     analytical
_exptl_absorpt_process_details
;
[CrysAlis PRO (Agilent, 2013) based on expressions derived by Clark &
Reid
(1995); changes in illuminated volume were kept to a minimum, and were
taken
into account (G\"orbitz, 1999)]
;
_exptl_absorpt_correction_T_min     0.782
_exptl_absorpt_correction_T_max     0.866
_exptl_special_details
;
 The crystal was placed in the cold stream of an Oxford
Cryosystems open-flow nitrogen cryostat with a nominal stability of
0.1K.
;
_diffrn_ambient_temperature     150
_diffrn_radiation_type     'Cu K\a'
_diffrn_radiation_wavelength     1.5418
_diffrn_radiation_source     'Enhance Ultra (Cu) X-ray source'
_diffrn_radiation_monochromator     'mirror'
_diffrn_measurement_device_type
                             'Oxford Diffraction Xcalibur (Atlas, Gemini Ultra)'
_diffrn_measurement_method     '\w scans'
_diffrn_detector_area_resol_mean     10.4678
_diffrn_reflns_number     10374
_diffrn_reflns_av_R_equivalents     0.059
_diffrn_reflns_theta_min     11
_diffrn_reflns_theta_max     66.778
_diffrn_reflns_theta_full     66.778
_diffrn_measured_fraction_theta_max     0.998
_diffrn_measured_fraction_theta_full     0.998
_diffrn_reflns_limit_h_min     -9
_diffrn_reflns_limit_h_max     8
_diffrn_reflns_limit_k_min     -13
_diffrn_reflns_limit_k_max     12
_diffrn_reflns_limit_l_min     -22
_diffrn_reflns_limit_l_max     21
_diffrn_standards_number     0
_diffrn_standards_interval_count     .
_diffrn_standards_interval_time     .
_diffrn_standards_decay_%     ?
_refine_special_details
;
The analytical numeric absorption correction using a multi-faceted crystal
model is based on expressions derived by Clark & Reid (1995). The relatively
large ratio of minimum to maximum corrections applied in the multi-scan
process (1:nnn) reflect changes in the illuminated volume of the crystal.
Changes in illuminated volume were kept to a minimum, and were taken into
account (G\"orbitz, 1999).
;
_reflns_number_total     2879
_reflns_number_gt     2680
_reflns_threshold_expression     I>2.0\s(I)
_refine_ls_structure_factor_coef     Fsqd
_refine_ls_matrix_type     full
_refine_ls_R_factor_all     0.0460
_refine_ls_R_factor_gt     0.0423
_refine_ls_wR_factor_all     0.0957
_refine_ls_wR_factor_gt     0.0887
_refine_ls_wR_factor_ref     0.0957
_refine_ls_goodness_of_fit_ref     1.0287
_refine_ls_number_reflns     2866
_refine_ls_number_parameters     201
_refine_ls_number_restraints     0
_refine_ls_hydrogen_treatment     constr
_refine_ls_weighting_scheme     calc
_refine_ls_weighting_details
;
Method, part 1, Chebychev polynomial, (Watkin, 1994: Prince,
1982)
[weight] = 1.0/[A~0~*T~0~(x)+A~1~*T~1~(x) ... +A~n-1~]*T~n-1~(x)]
where A~i~ are the Chebychev coefficients listed below and x= Fcalc/Fmax
Method = Robust Weighting (Prince, 1982)
W = [weight] * [1-(deltaF/6*sigmaF)^2^]^2^
A~i~ are:  0.124E+04 0.195E+04 0.105E+04 304.
;
_atom_sites_solution_hydrogens     difmap
_atom_sites_solution_primary     direct
_refine_ls_shift/su_max     0.0002
_refine_ls_shift/su_mean     0.0000
_refine_diff_density_max     0.16
_refine_diff_density_min     -0.17
_refine_ls_extinction_method
;
Larson (1970), Equation 22
;
_refine_ls_extinction_coef     74(4)
_refine_ls_abs_structure_details
;
Flack (1983), 1261 Friedel pairs
;
_refine_ls_abs_structure_Flack     0.6(3)
loop_
    _atom_type_symbol
    _atom_type_scat_Cromer_Mann_a1
    _atom_type_scat_Cromer_Mann_a2
    _atom_type_scat_Cromer_Mann_a3
    _atom_type_scat_Cromer_Mann_a4
    _atom_type_scat_Cromer_Mann_b1
    _atom_type_scat_Cromer_Mann_b2
    _atom_type_scat_Cromer_Mann_b3
    _atom_type_scat_Cromer_Mann_b4
    _atom_type_scat_Cromer_Mann_c
    _atom_type_scat_dispersion_real
    _atom_type_scat_dispersion_imag
    _atom_type_scat_source
    C 2.3100 1.0200 1.5886 0.8650 20.8439 10.2075 0.5687 51.6512 0.2156 0.0181
                                                                          0.0091
                                'International Tables Vol C 4.2.6.8 and 6.1.1.4'
    H 0.4930 0.3229 0.1402 0.0408 10.5109 26.1257 3.1424 57.7998 0.0030 0.0000
                                                                          0.0000
                                'International Tables Vol C 4.2.6.8 and 6.1.1.4'
    N 12.2126 3.1322 2.0125 1.1663 0.0057 9.8933 28.9975 0.5826 -11.5290 0.0311
                                                                          0.0180
                                'International Tables Vol C 4.2.6.8 and 6.1.1.4'
    O 3.0485 2.2868 1.5463 0.8670 13.2771 5.7011 0.3239 32.9089 0.2508 0.0492
                                                                          0.0322
                                'International Tables Vol C 4.2.6.8 and 6.1.1.4'
_computing_data_collection
;
CrysAlis PRO (Agilent, 2013)
;
_computing_cell_refinement
;
CrysAlis PRO (Agilent, 2013)
;
_computing_data_reduction
;
CrysAlis PRO (Agilent, 2013)
;
_computing_structure_solution
;
SIR97 (Altomare <i>et al.</i>, 1999)
;
_computing_structure_refinement
;
CRYSTALS (Betteridge <i>et al.</i>, 2003)
;
_computing_molecular_graphics
;
CAMERON (Watkin <i>et al.</i>, 1996)
;
_computing_publication_material
;
CRYSTALS (Betteridge <i>et al.</i>, 2003)
;
loop_
    _atom_site_type_symbol
    _atom_site_label
    _atom_site_fract_x
    _atom_site_fract_y
    _atom_site_fract_z
    _atom_site_U_iso_or_equiv
    _atom_site_adp_type
    _atom_site_occupancy
    _atom_site_disorder_assembly
    _atom_site_disorder_group
    O O1 0.3924(2) 0.46528(13) 0.43226(8) 0.0295 Uani 1.0000 . .
    N N2 0.2276(2) 0.48439(15) 0.39468(9) 0.0248 Uani 1.0000 . .
    C C3 0.2216(3) 0.39172(18) 0.33856(11) 0.0253 Uani 1.0000 . .
    N N4 0.3084(3) 0.44977(16) 0.27929(9) 0.0257 Uani 1.0000 . .
    C C5 0.3388(3) 0.3911(2) 0.21315(11) 0.0309 Uani 1.0000 . .
    H H51 0.3934 0.4467 0.1812 0.0471 Uiso 1.0000 . .
    H H53 0.2321 0.3682 0.1919 0.0466 Uiso 1.0000 . .
    H H52 0.4129 0.3213 0.2193 0.0470 Uiso 1.0000 . .
    C C6 0.3369(3) 0.56800(19) 0.28913(11) 0.0269 Uani 1.0000 . .
    C C7 0.2626(3) 0.60075(18) 0.35923(11) 0.0257 Uani 1.0000 . .
    C C8 0.3798(3) 0.67280(19) 0.40726(12) 0.0279 Uani 1.0000 . .
    C C9 0.4274(3) 0.5792(2) 0.46276(11) 0.0271 Uani 1.0000 . .
    C C10 0.3137(4) 0.6110(2) 0.52465(12) 0.0372 Uani 1.0000 . .
    O O11 0.1969(2) 0.70248(16) 0.50158(9) 0.0397 Uani 1.0000 . .
    C C12 0.2873(3) 0.7679(2) 0.44941(13) 0.0352 Uani 1.0000 . .
    H H122 0.2094 0.8163 0.4202 0.0417 Uiso 1.0000 . .
    H H121 0.3689 0.8236 0.4714 0.0416 Uiso 1.0000 . .
    H H102 0.2495 0.5396 0.5410 0.0447 Uiso 1.0000 . .
    H H101 0.3821 0.6433 0.5635 0.0448 Uiso 1.0000 . .
    H H91 0.5499 0.5839 0.4753 0.0337 Uiso 1.0000 . .
    H H81 0.4758 0.7027 0.3812 0.0341 Uiso 1.0000 . .
    H H71 0.1551 0.6415 0.3518 0.0307 Uiso 1.0000 . .
    O O13 0.4052(2) 0.63710(15) 0.24780(8) 0.0357 Uani 1.0000 . .
    C C14 0.0307(3) 0.3616(2) 0.32135(11) 0.0274 Uani 1.0000 . .
    C C15 -0.0806(3) 0.4686(2) 0.29604(12) 0.0310 Uani 1.0000 . .
    C C16 -0.2129(4) 0.4250(3) 0.24307(14) 0.0435 Uani 1.0000 . .
    H H162 -0.2845 0.4937 0.2288 0.0654 Uiso 1.0000 . .
    H H163 -0.1594 0.3903 0.2017 0.0653 Uiso 1.0000 . .
    H H161 -0.2850 0.3629 0.2652 0.0658 Uiso 1.0000 . .
    C C17 -0.1731(4) 0.5369(2) 0.35403(14) 0.0406 Uani 1.0000 . .
    H H171 -0.2186 0.6122 0.3336 0.0606 Uiso 1.0000 . .
    H H173 -0.2672 0.4908 0.3721 0.0604 Uiso 1.0000 . .
    H H172 -0.0979 0.5542 0.3931 0.0602 Uiso 1.0000 . .
    H H151 -0.0031 0.5263 0.2711 0.0372 Uiso 1.0000 . .
    C C18 -0.0536(3) 0.2924(2) 0.38122(13) 0.0346 Uani 1.0000 . .
    C C19 0.0460(4) 0.1795(2) 0.40142(14) 0.0379 Uani 1.0000 . .
    C C20 0.2339(3) 0.2100(2) 0.41916(12) 0.0327 Uani 1.0000 . .
    C C21 0.3154(3) 0.27553(19) 0.35817(12) 0.0288 Uani 1.0000 . .
    H H211 0.3096 0.2212 0.3171 0.0339 Uiso 1.0000 . .
    H H212 0.4342 0.2949 0.3684 0.0350 Uiso 1.0000 . .
    C C22 0.3387(4) 0.0976(2) 0.43654(13) 0.0429 Uani 1.0000 . .
    H H222 0.4583 0.1173 0.4469 0.0645 Uiso 1.0000 . .
    H H221 0.3358 0.0416 0.3963 0.0629 Uiso 1.0000 . .
    H H223 0.2912 0.0549 0.4787 0.0629 Uiso 1.0000 . .
    H H201 0.2358 0.2644 0.4599 0.0385 Uiso 1.0000 . .
    H H192 0.0469 0.1237 0.3607 0.0463 Uiso 1.0000 . .
    H H191 -0.0113 0.1390 0.4418 0.0451 Uiso 1.0000 . .
    H H182 -0.1724 0.2721 0.3658 0.0423 Uiso 1.0000 . .
    H H181 -0.0606 0.3469 0.4217 0.0410 Uiso 1.0000 . .
    H H141 0.0390 0.3055 0.2810 0.0325 Uiso 1.0000 . .
loop_
    _atom_site_aniso_label
    _atom_site_aniso_U_11
    _atom_site_aniso_U_22
    _atom_site_aniso_U_33
    _atom_site_aniso_U_12
    _atom_site_aniso_U_13
    _atom_site_aniso_U_23
    O1 0.0344(8) 0.0232(7) 0.0308(8) 0.0026(7) -0.0085(7) -0.0014(6)
    N2 0.0304(10) 0.0202(9) 0.0239(9) 0.0002(8) -0.0028(8) 0.0005(7)
    C3 0.0324(12) 0.0197(10) 0.0237(10) 0.0008(9) 0.0029(9) -0.0011(9)
    N4 0.0317(9) 0.0218(9) 0.0236(9) -0.0001(8) 0.0035(8) -0.0015(7)
    C5 0.0377(12) 0.0307(11) 0.0242(11) -0.0039(10) 0.0039(9) -0.0034(9)
    C6 0.0290(11) 0.0233(10) 0.0284(11) -0.0006(9) -0.0018(9) 0.0016(9)
    C7 0.0302(11) 0.0206(11) 0.0262(10) 0.0023(10) 0.0024(9) 0.0014(8)
    C8 0.0324(12) 0.0204(10) 0.0307(12) -0.0016(9) 0.0028(10) -0.0014(9)
    C9 0.0313(11) 0.0233(10) 0.0267(10) 0.0000(9) -0.0042(9) -0.0040(9)
    C10 0.0453(14) 0.0361(13) 0.0302(12) -0.0014(12) -0.0002(11) -0.0035(10)
    O11 0.0392(10) 0.0387(9) 0.0413(9) 0.0061(8) 0.0076(8) -0.0078(8)
    C12 0.0421(15) 0.0257(11) 0.0377(13) 0.0022(11) -0.0016(11) -0.0076(10)
    O13 0.0489(10) 0.0280(8) 0.0303(8) -0.0062(8) 0.0057(8) 0.0044(6)
    C14 0.0329(11) 0.0228(11) 0.0265(11) -0.0031(9) 0.0021(9) -0.0005(9)
    C15 0.0295(11) 0.0298(12) 0.0335(12) -0.0022(10) -0.0007(10) 0.0024(9)
    C16 0.0430(14) 0.0423(14) 0.0453(14) -0.0056(13) -0.0109(13) 0.0027(12)
    C17 0.0370(13) 0.0368(13) 0.0481(15) 0.0038(12) 0.0041(12) -0.0022(11)
    C18 0.0371(13) 0.0322(13) 0.0344(12) -0.0047(11) 0.0039(11) 0.0025(10)
    C19 0.0533(16) 0.0238(12) 0.0365(13) -0.0085(11) 0.0037(12) 0.0039(10)
    C20 0.0495(15) 0.0209(11) 0.0278(11) -0.0015(11) -0.0011(11) -0.0001(9)
    C21 0.0360(12) 0.0211(11) 0.0292(11) 0.0013(10) 0.0009(10) -0.0008(9)
    C22 0.0680(19) 0.0239(12) 0.0369(13) 0.0025(12) -0.0068(13) 0.0040(10)
loop_
    _geom_bond_atom_site_label_1
    _geom_bond_atom_site_label_2
    _geom_bond_site_symmetry_1
    _geom_bond_site_symmetry_2
    _geom_bond_distance
    _geom_bond_publ_flag
    O1 N2 . . 1.482(2) no
    O1 C9 . . 1.424(3) no
    N2 C3 . . 1.493(3) no
    N2 C7 . . 1.489(3) no
    C3 N4 . . 1.472(3) no
    C3 C14 . . 1.552(3) no
    C3 C21 . . 1.531(3) no
    N4 C5 . . 1.448(3) no
    N4 C6 . . 1.349(3) no
    C5 H51 . . 0.969 no
    C5 H53 . . 0.956 no
    C5 H52 . . 0.974 no
    C6 C7 . . 1.509(3) no
    C6 O13 . . 1.226(3) no
    C7 C8 . . 1.523(3) no
    C7 H71 . . 0.959 no
    C8 C9 . . 1.536(3) no
    C8 C12 . . 1.513(3) no
    C8 H81 . . 0.957 no
    C9 C10 . . 1.521(3) no
    C9 H91 . . 0.980 no
    C10 O11 . . 1.433(3) no
    C10 H102 . . 0.989 no
    C10 H101 . . 0.983 no
    O11 C12 . . 1.423(3) no
    C12 H122 . . 0.985 no
    C12 H121 . . 0.981 no
    C14 C15 . . 1.550(3) no
    C14 C18 . . 1.531(3) no
    C14 H141 . . 0.997 no
    C15 C16 . . 1.524(3) no
    C15 C17 . . 1.527(3) no
    C15 H151 . . 1.001 no
    C16 H162 . . 0.983 no
    C16 H163 . . 0.977 no
    C16 H161 . . 0.986 no
    C17 H171 . . 0.991 no
    C17 H173 . . 0.957 no
    C17 H172 . . 0.970 no
    C18 C19 . . 1.526(4) no
    C18 H182 . . 0.992 no
    C18 H181 . . 0.988 no
    C19 C20 . . 1.533(4) no
    C19 H192 . . 0.999 no
    C19 H191 . . 1.001 no
    C20 C21 . . 1.518(3) no
    C20 C22 . . 1.529(3) no
    C20 H201 . . 0.990 no
    C21 H211 . . 0.996 no
    C21 H212 . . 0.966 no
    C22 H222 . . 0.972 no
    C22 H221 . . 0.995 no
    C22 H223 . . 1.009 no
loop_
    _geom_angle_atom_site_label_1
    _geom_angle_atom_site_label_2
    _geom_angle_atom_site_label_3
    _geom_angle_site_symmetry_1
    _geom_angle_site_symmetry_2
    _geom_angle_site_symmetry_3
    _geom_angle
    _geom_angle_publ_flag
    N2 O1 C9 . . . 103.68(14) no
    O1 N2 C3 . . . 106.18(15) no
    O1 N2 C7 . . . 100.99(15) no
    C3 N2 C7 . . . 106.11(15) no
    N2 C3 N4 . . . 103.92(16) no
    N2 C3 C14 . . . 109.41(17) no
    N4 C3 C14 . . . 111.43(18) no
    N2 C3 C21 . . . 113.10(17) no
    N4 C3 C21 . . . 110.18(18) no
    C14 C3 C21 . . . 108.77(18) no
    C3 N4 C5 . . . 123.70(17) no
    C3 N4 C6 . . . 113.29(17) no
    C5 N4 C6 . . . 122.47(19) no
    N4 C5 H51 . . . 109.8 no
    N4 C5 H53 . . . 110.8 no
    H51 C5 H53 . . . 106.1 no
    N4 C5 H52 . . . 110.4 no
    H51 C5 H52 . . . 109.2 no
    H53 C5 H52 . . . 110.4 no
    N4 C6 C7 . . . 107.39(18) no
    N4 C6 O13 . . . 126.4(2) no
    C7 C6 O13 . . . 126.2(2) no
    C6 C7 N2 . . . 105.48(16) no
    C6 C7 C8 . . . 116.15(19) no
    N2 C7 C8 . . . 106.89(17) no
    C6 C7 H71 . . . 108.3 no
    N2 C7 H71 . . . 108.7 no
    C8 C7 H71 . . . 111.0 no
    C7 C8 C9 . . . 101.88(16) no
    C7 C8 C12 . . . 114.2(2) no
    C9 C8 C12 . . . 102.57(18) no
    C7 C8 H81 . . . 109.3 no
    C9 C8 H81 . . . 114.4 no
    C12 C8 H81 . . . 113.9 no
    C8 C9 O1 . . . 105.88(16) no
    C8 C9 C10 . . . 104.18(18) no
    O1 C9 C10 . . . 114.75(19) no
    C8 C9 H91 . . . 111.5 no
    O1 C9 H91 . . . 109.5 no
    C10 C9 H91 . . . 110.8 no
    C9 C10 O11 . . . 106.84(18) no
    C9 C10 H102 . . . 110.7 no
    O11 C10 H102 . . . 110.6 no
    C9 C10 H101 . . . 111.5 no
    O11 C10 H101 . . . 108.3 no
    H102 C10 H101 . . . 108.9 no
    C10 O11 C12 . . . 105.74(19) no
    C8 C12 O11 . . . 104.57(19) no
    C8 C12 H122 . . . 111.7 no
    O11 C12 H122 . . . 112.4 no
    C8 C12 H121 . . . 111.6 no
    O11 C12 H121 . . . 109.7 no
    H122 C12 H121 . . . 107.0 no
    C3 C14 C15 . . . 115.54(18) no
    C3 C14 C18 . . . 110.82(19) no
    C15 C14 C18 . . . 112.69(19) no
    C3 C14 H141 . . . 103.9 no
    C15 C14 H141 . . . 105.9 no
    C18 C14 H141 . . . 107.2 no
    C14 C15 C16 . . . 109.79(19) no
    C14 C15 C17 . . . 114.5(2) no
    C16 C15 C17 . . . 109.3(2) no
    C14 C15 H151 . . . 108.1 no
    C16 C15 H151 . . . 106.8 no
    C17 C15 H151 . . . 108.1 no
    C15 C16 H162 . . . 108.5 no
    C15 C16 H163 . . . 112.6 no
    H162 C16 H163 . . . 108.7 no
    C15 C16 H161 . . . 108.4 no
    H162 C16 H161 . . . 110.3 no
    H163 C16 H161 . . . 108.3 no
    C15 C17 H171 . . . 107.4 no
    C15 C17 H173 . . . 110.8 no
    H171 C17 H173 . . . 109.1 no
    C15 C17 H172 . . . 112.4 no
    H171 C17 H172 . . . 110.5 no
    H173 C17 H172 . . . 106.5 no
    C14 C18 C19 . . . 113.0(2) no
    C14 C18 H182 . . . 106.7 no
    C19 C18 H182 . . . 110.9 no
    C14 C18 H181 . . . 107.8 no
    C19 C18 H181 . . . 109.5 no
    H182 C18 H181 . . . 108.9 no
    C18 C19 C20 . . . 110.74(19) no
    C18 C19 H192 . . . 108.4 no
    C20 C19 H192 . . . 107.8 no
    C18 C19 H191 . . . 110.1 no
    C20 C19 H191 . . . 110.4 no
    H192 C19 H191 . . . 109.2 no
    C19 C20 C21 . . . 109.3(2) no
    C19 C20 C22 . . . 111.8(2) no
    C21 C20 C22 . . . 110.0(2) no
    C19 C20 H201 . . . 109.0 no
    C21 C20 H201 . . . 108.1 no
    C22 C20 H201 . . . 108.7 no
    C3 C21 C20 . . . 113.52(19) no
    C3 C21 H211 . . . 107.3 no
    C20 C21 H211 . . . 107.5 no
    C3 C21 H212 . . . 108.2 no
    C20 C21 H212 . . . 110.3 no
    H211 C21 H212 . . . 109.9 no
    C20 C22 H222 . . . 111.5 no
    C20 C22 H221 . . . 109.4 no
    H222 C22 H221 . . . 108.8 no
    C20 C22 H223 . . . 111.6 no
    H222 C22 H223 . . . 106.8 no
    H221 C22 H223 . . . 108.7 no
loop_
    _geom_torsion_atom_site_label_1
    _geom_torsion_atom_site_label_2
    _geom_torsion_atom_site_label_3
    _geom_torsion_atom_site_label_4
    _geom_torsion_site_symmetry_1
    _geom_torsion_site_symmetry_2
    _geom_torsion_site_symmetry_3
    _geom_torsion_site_symmetry_4
    _geom_torsion
    _geom_torsion_publ_flag
    C9 O1 N2 C3 . . . . 156.12(16) no
    C9 O1 N2 C7 . . . . 45.58(18) no
    N2 O1 C9 C8 . . . . -40.8(2) no
    N2 O1 C9 C10 . . . . 73.5(2) no
    C12 O11 C10 C9 . . . . -30.4(2) no
    C10 O11 C12 C8 . . . . 41.4(2) no
    O1 N2 C3 N4 . . . . -88.72(18) no
    O1 N2 C3 C14 . . . . 152.15(15) no
    O1 N2 C3 C21 . . . . 30.7(2) no
    C7 N2 C3 N4 . . . . 18.2(2) no
    C7 N2 C3 C14 . . . . -100.94(18) no
    C7 N2 C3 C21 . . . . 137.64(18) no
    O1 N2 C7 C6 . . . . 91.23(18) no
    O1 N2 C7 C8 . . . . -32.94(19) no
    C3 N2 C7 C6 . . . . -19.4(2) no
    C3 N2 C7 C8 . . . . -143.56(17) no
    C5 N4 C3 N2 . . . . 177.7(2) no
    C5 N4 C3 C14 . . . . -64.6(3) no
    C5 N4 C3 C21 . . . . 56.2(3) no
    C6 N4 C3 N2 . . . . -10.6(3) no
    C6 N4 C3 C14 . . . . 107.2(2) no
    C6 N4 C3 C21 . . . . -132.0(2) no
    C3 N4 C6 O13 . . . . -179.3(2) no
    C3 N4 C6 C7 . . . . -1.6(3) no
    C5 N4 C6 O13 . . . . -7.4(4) no
    C5 N4 C6 C7 . . . . 170.3(2) no
    N2 C3 C14 C15 . . . . 59.5(2) no
    N2 C3 C14 C18 . . . . -70.2(2) no
    N4 C3 C14 C15 . . . . -54.8(2) no
    N4 C3 C14 C18 . . . . 175.48(17) no
    C21 C3 C14 C15 . . . . -176.47(18) no
    C21 C3 C14 C18 . . . . 53.8(2) no
    N2 C3 C21 C20 . . . . 64.1(2) no
    N4 C3 C21 C20 . . . . 179.91(18) no
    C14 C3 C21 C20 . . . . -57.7(2) no
    O13 C6 C7 N2 . . . . -169.1(2) no
    O13 C6 C7 C8 . . . . -51.0(3) no
    N4 C6 C7 N2 . . . . 13.2(2) no
    N4 C6 C7 C8 . . . . 131.3(2) no
    N2 C7 C8 C9 . . . . 9.3(2) no
    N2 C7 C8 C12 . . . . -100.5(2) no
    C6 C7 C8 C9 . . . . -108.1(2) no
    C6 C7 C8 C12 . . . . 142.1(2) no
    C7 C8 C9 O1 . . . . 19.2(2) no
    C7 C8 C9 C10 . . . . -102.2(2) no
    C12 C8 C9 O1 . . . . 137.68(18) no
    C12 C8 C9 C10 . . . . 16.3(2) no
    C7 C8 C12 O11 . . . . 74.2(2) no
    C9 C8 C12 O11 . . . . -35.1(2) no
    O1 C9 C10 O11 . . . . -107.8(2) no
    C8 C9 C10 O11 . . . . 7.6(2) no
    C3 C14 C15 C16 . . . . 146.3(2) no
    C3 C14 C15 C17 . . . . -90.4(2) no
    C18 C14 C15 C16 . . . . -84.9(2) no
    C18 C14 C15 C17 . . . . 38.4(3) no
    C3 C14 C18 C19 . . . . -54.8(3) no
    C15 C14 C18 C19 . . . . 174.06(19) no
    C14 C18 C19 C20 . . . . 55.5(3) no
    C18 C19 C20 C21 . . . . -55.6(3) no
    C18 C19 C20 C22 . . . . -177.5(2) no
    C19 C20 C21 C3 . . . . 58.7(2) no
    C22 C20 C21 C3 . . . . -178.24(19) no
loop_
    _geom_hbond_atom_site_label_D
    _geom_hbond_atom_site_label_H
    _geom_hbond_atom_site_label_A
    _geom_hbond_site_symmetry_D
    _geom_hbond_site_symmetry_H
    _geom_hbond_site_symmetry_A
    _geom_hbond_distance_DH
    _geom_hbond_distance_HA
    _geom_hbond_distance_DA
    _geom_hbond_angle_DHA
    _geom_hbond_publ_flag
    C5 H52 O13 . . 4_645 0.97 2.57 3.536(3) 172 yes
_iucr_refine_instructions_details
;
;
