# Supplementary material for: Crystal structure of 2-isopropyl-5,7′-dimethyl-1′,3′,3a’,6′,8a’,8b’-hexa­hydro­spiro­[cyclo­hexane-1,6′-furo[3,4-d]imidazo[1,5-b]isoxazol]-8′(7′H)-one
Source: Acta Crystallogr E Crystallogr Commun. 2016 Jul 19;72(Pt 8):1150–2. doi: 10.1107/S2056989016010641 (PMC4971860; doi:10.1107/S2056989016010641)
Supplement: Supplementary file 2 [file e-72-01150-Isup2.hkl]

data_I
#  ah182 in P 21 21 21                     
_audit_creation_date        "13-11-12"
_audit_creation_method      CRYSTALS 

_cell_length_a                    7.7474(6)
_cell_angle_alpha                 90
_cell_length_b                    11.1404(8)
_cell_angle_beta                  90
_cell_length_c                    19.208(2)
_cell_angle_gamma                 90
loop_
 _symmetry_equiv_pos_as_xyz
 'x,y,z'
 'x+1/2,-y+1/2,-z'
 '-x,y+1/2,-z+1/2'
 '-x+1/2,-y,z+1/2'

# NOTE FO on scale of Fc,      0.12385
# Status flags: 
#    o - used in refinement 
#    < - excluded by I/sigmaI cutoff 
#    l - excluded at low resolution  
#    h - excluded at high resolution  
#    x - excluded for another reason  

loop_
_refln_index_h
_refln_index_k
_refln_index_l
_refln_F_squared_meas
_refln_F_squared_calc
_refln_F_squared_sigma
_refln_observed_status
_refln_refinement_weight
   2   0   0    12805.20    12198.82       62.23 o   0.3684E-04
   4   0   0       87.68       68.06        6.78 o   0.5690E-02
   6   0   0       55.20       66.27        3.50 o   0.6314E-02
   8   0   0      237.43      250.75        9.58 o   0.1626E-02
   1   1   0     7495.21        0.00       20.21 l   0.0000E+00
   2   1   0       57.32       53.43        2.97 o   0.8410E-02
   3   1   0        1.16        0.10        1.73 o   0.3762E+00
   4   1   0      660.27      618.49       11.99 o   0.6987E-03
   5   1   0       -1.35        0.03        1.33 o   0.3393E+00
   6   1   0        0.43        0.44        0.87 o   0.9836E+00
   7   1   0       48.56       46.69        3.43 o   0.9684E-02
   8   1   0       37.47       37.21        2.29 o   0.1336E-01
   9   1   0        0.65        0.62        0.40 o   0.1669E+01
   0   2   0     1270.49        0.00       16.38 l   0.0000E+00
   1   2   0     3646.72     3899.44       31.65 o   0.1557E-03
   2   2   0      452.91      489.03       10.08 o   0.8440E-03
   3   2   0        6.05        4.03        2.35 o   0.3719E+00
   4   2   0      398.60      357.19       13.26 o   0.1083E-02
   5   2   0       50.16       58.61        3.09 o   0.6994E-02
   6   2   0       27.16       26.23        2.89 o   0.2085E-01
   7   2   0       94.49      106.13        4.63 o   0.3753E-02
   8   2   0        1.06        1.84        0.89 o   0.1607E+01
   9   2   0       25.96       21.80        2.56 o   0.2725E-01
   1   3   0      544.88      543.89       14.33 o   0.8479E-03
   2   3   0      170.27      159.45        9.81 o   0.2475E-02
   3   3   0      277.25      247.39       15.33 o   0.1535E-02
   4   3   0        1.87        3.92        2.61 o   0.4730E+00
   5   3   0      177.59      191.81        6.96 o   0.2075E-02
   6   3   0      172.50      175.44        7.23 o   0.2382E-02
   7   3   0       15.28       16.08        2.18 o   0.4405E-01
   8   3   0        6.25        5.41        1.13 o   0.2969E+00
   0   4   0      449.61      414.51       14.92 o   0.9790E-03
   1   4   0       22.33       21.03        3.16 o   0.2795E-01
   2   4   0      747.93      637.81       21.86 o   0.5860E-03
   3   4   0      261.19      280.77       12.61 o   0.1385E-02
   4   4   0       97.47       94.09        4.72 o   0.4407E-02
   5   4   0      651.76      656.04       13.32 o   0.7253E-03
   6   4   0       15.70       17.86        1.69 o   0.3916E-01
   7   4   0      284.69      280.27        7.43 o   0.1493E-02
   8   4   0       12.21       13.03        1.70 o   0.6104E-01
   1   5   0      557.72      457.79       22.62 o   0.7592E-03
   2   5   0     2391.16     2119.91       38.93 o   0.2002E-03
   3   5   0       35.52       41.73        3.63 o   0.1061E-01
   4   5   0      301.18      292.78       10.35 o   0.1417E-02
   5   5   0      380.36      401.79       10.41 o   0.1043E-02
   6   5   0        2.67        3.51        1.45 o   0.5856E+00
   7   5   0       15.64       12.44        2.28 o   0.6788E-01
   8   5   0       45.74       49.67        4.17 o   0.9412E-02
   0   6   0      278.79      324.77        9.83 o   0.1113E-02
   1   6   0     1132.48     1143.22       18.99 o   0.4620E-03
   2   6   0     1548.26     1574.69       17.00 o   0.3620E-03
   3   6   0      995.00     1208.54       17.32 o   0.3100E-03
   4   6   0       46.60       60.54        4.33 o   0.6713E-02
   5   6   0      345.29      390.73        9.56 o   0.1015E-02
   6   6   0      106.33       94.45        4.29 o   0.4183E-02
   7   6   0       75.87       75.27        6.14 o   0.5706E-02
   8   6   0       67.44       65.13        4.55 o   0.6693E-02
   1   7   0      107.06      106.91        3.26 o   0.3747E-02
   2   7   0       89.43       71.80        3.08 o   0.5355E-02
   3   7   0        6.57        4.25        1.92 o   0.4830E+00
   4   7   0       13.63       19.14        2.13 o   0.3090E-01
   5   7   0      237.79      259.76        6.77 o   0.1535E-02
   6   7   0       95.89      100.15        4.07 o   0.4028E-02
   7   7   0       34.14       64.81        2.87 o   0.5758E-02
   0   8   0       48.90       43.11        3.43 o   0.1075E-01
   1   8   0       56.48       57.34        2.50 o   0.7640E-02
   2   8   0       30.17       39.62        2.07 o   0.1157E-01
   3   8   0        5.38        5.94        1.21 o   0.2178E+00
   4   8   0       79.53       84.51        3.96 o   0.5030E-02
   5   8   0       -0.44        0.16        0.98 o   0.4484E+00
   6   8   0       13.12       13.25        2.13 o   0.6436E-01
   7   8   0       -0.54        0.07        0.54 o   0.4096E+00
   1   9   0       56.94       54.67        2.97 o   0.8275E-02
   2   9   0        1.38        1.01        1.26 o   0.2168E+01
   3   9   0      177.19      208.15        9.64 o   0.1802E-02
   4   9   0      146.22      160.19        6.71 o   0.2413E-02
   5   9   0       36.41       57.09        2.47 o   0.6674E-02
   6   9   0      102.43      105.67        4.39 o   0.3860E-02
   0  10   0      163.59      171.89        8.49 o   0.2361E-02
   1  10   0       10.42        8.93        2.19 o   0.1137E+00
   2  10   0      331.70      325.70       10.02 o   0.1298E-02
   3  10   0      573.64      495.29       13.23 o   0.7562E-03
   4  10   0      202.36      221.44       11.57 o   0.1792E-02
   5  10   0        6.72        4.42        1.65 o   0.3873E+00
   1  11   0        1.58        1.26        1.65 o   0.2172E+01
   2  11   0      251.14      285.56       10.20 o   0.1342E-02
   3  11   0      151.10      137.53        6.68 o   0.2827E-02
   4  11   0      177.32      156.68        6.77 o   0.2423E-02
   5  11   0       14.95       18.17        2.56 o   0.3497E-01
   0  12   0      237.75      255.47        9.10 o   0.1543E-02
   1  12   0       19.39       33.05        1.99 o   0.1410E-01
   2  12   0        7.59       10.01        1.94 o   0.8632E-01
   3  12   0      135.88      130.02        5.65 o   0.3108E-02
   1  13   0       44.09       46.14        4.68 o   0.1013E-01
   1   0   1       22.19        0.00        1.37 l   0.0000E+00
   2   0   1     7158.72     7303.78       29.40 o   0.1331E-03
   3   0   1     3821.74     3635.34       24.32 o   0.1686E-03
   4   0   1       37.01       36.48        3.77 o   0.1363E-01
   5   0   1      212.53      230.44        5.41 o   0.1670E-02
   6   0   1      197.30      205.49        7.76 o   0.1932E-02
   7   0   1      127.78      150.82        5.35 o   0.2502E-02
   8   0   1        0.78        0.17        0.70 o   0.4728E+00
   9   0   1        8.58        6.46        1.17 o   0.1946E+00
  -9   1   1        3.56        2.65        0.88 o   0.9995E+00
  -8   1   1        5.86        4.13        1.56 o   0.4263E+00
  -7   1   1      134.96      146.61        5.46 o   0.2653E-02
  -6   1   1       17.26       20.45        2.69 o   0.3137E-01
  -5   1   1      400.74      418.03        7.69 o   0.1018E-02
  -4   1   1      210.94      168.35        7.01 o   0.2061E-02
  -3   1   1      498.23      487.84        9.10 o   0.9110E-03
  -2   1   1     9248.33     9080.29       52.63 o   0.8639E-04
  -1   1   1      650.45        0.00        8.58 l   0.0000E+00
   0   1   1       19.16        0.00        1.18 l   0.0000E+00
   1   1   1      651.79        0.00       10.58 l   0.0000E+00
   2   1   1     9849.28     9080.83       46.39 o   0.4131E-04
   3   1   1      516.44      487.33       11.30 o   0.8709E-03
   4   1   1      198.84      168.41        7.82 o   0.2168E-02
   5   1   1      420.12      418.20        9.10 o   0.1057E-02
   6   1   1       18.30       20.43        3.17 o   0.3189E-01
   7   1   1      147.97      146.47        5.76 o   0.2791E-02
   8   1   1        4.36        4.09        1.06 o   0.4704E+00
   9   1   1        3.72        2.65        0.86 o   0.9896E+00
  -9   2   1       26.32       24.73        2.50 o   0.2367E-01
  -8   2   1       37.33       40.49        2.72 o   0.1150E-01
  -7   2   1       49.87       50.94        3.41 o   0.9099E-02
  -6   2   1       61.00       58.73        4.31 o   0.7546E-02
  -5   2   1        3.25        4.86        1.28 o   0.3486E+00
  -4   2   1      430.10      381.14       11.60 o   0.1006E-02
  -3   2   1      147.52      149.75        5.98 o   0.2691E-02
  -2   2   1     1273.02     1373.54       14.77 o   0.3480E-03
  -1   2   1     3651.42     3584.06       32.10 o   0.1926E-03
   0   2   1      557.22        0.00        8.35 l   0.0000E+00
   1   2   1     3508.75     3583.33       26.25 o   0.2031E-03
   2   2   1     1428.04     1372.91       17.41 o   0.3809E-03
   3   2   1      154.05      149.60        6.73 o   0.2696E-02
   4   2   1      449.14      381.01       12.26 o   0.9522E-03
   5   2   1        3.20        4.87        1.72 o   0.3463E+00
   6   2   1       63.16       58.77        4.36 o   0.7429E-02
   7   2   1       52.51       51.05        3.57 o   0.9003E-02
   8   2   1       38.03       40.59        2.27 o   0.1151E-01
  -8   3   1       32.03       34.52        2.04 o   0.1490E-01
  -7   3   1       63.38       64.42        3.71 o   0.6884E-02
  -6   3   1       12.32       19.19        2.53 o   0.2958E-01
  -5   3   1       52.27       59.37        2.98 o   0.7414E-02
  -4   3   1      110.15      109.66        7.61 o   0.3747E-02
  -3   3   1        6.63        3.30        5.96 o   0.3619E+00
  -2   3   1       76.99       80.33        4.29 o   0.5207E-02
  -1   3   1        6.23        7.25        1.24 o   0.1626E+00
   0   3   1       94.59      113.65        3.42 o   0.3320E-02
   1   3   1        6.54        7.16        2.56 o   0.1696E+00
   2   3   1       84.09       80.35        5.82 o   0.5205E-02
   3   3   1        6.07        3.27        4.50 o   0.3779E+00
   4   3   1      107.06      109.72        5.83 o   0.3688E-02
   5   3   1       59.10       59.38        4.11 o   0.7681E-02
   6   3   1       15.54       19.16        2.49 o   0.3115E-01
   7   3   1       67.76       64.47        3.98 o   0.6738E-02
   8   3   1       33.73       34.45        2.12 o   0.1521E-01
  -8   4   1        9.67       10.97        1.57 o   0.8303E-01
  -7   4   1       10.33        7.59        1.70 o   0.1391E+00
  -6   4   1      124.60      125.14        4.10 o   0.3300E-02
  -5   4   1      289.34      303.47        8.89 o   0.1328E-02
  -4   4   1      110.63      129.67        5.68 o   0.2980E-02
  -3   4   1       97.01       99.56        9.75 o   0.4227E-02
  -2   4   1      204.07      197.33       11.89 o   0.2046E-02
  -1   4   1      958.74      917.62       21.96 o   0.5206E-03
   0   4   1      730.79      658.48       16.17 o   0.6208E-03
   1   4   1      944.74      917.88       18.99 o   0.5349E-03
   2   4   1      187.31      197.19        9.23 o   0.2013E-02
   3   4   1       98.59       99.67        6.21 o   0.4252E-02
   4   4   1      126.10      129.81        5.33 o   0.3191E-02
   5   4   1      311.21      303.63       10.28 o   0.1376E-02
   6   4   1      119.69      125.45        4.20 o   0.3212E-02
   7   4   1        9.73        7.55        1.58 o   0.1431E+00
   8   4   1       10.34       10.97        1.57 o   0.8428E-01
  -8   5   1       32.72       31.03        3.55 o   0.1696E-01
  -7   5   1      184.19      188.24        6.45 o   0.2154E-02
  -6   5   1       14.77       16.73        1.68 o   0.4013E-01
  -5   5   1      285.00      306.37        8.88 o   0.1336E-02
  -4   5   1      361.42      379.00       11.42 o   0.1109E-02
  -3   5   1       51.38       49.17        4.73 o   0.9472E-02
  -2   5   1      313.23      238.38       27.20 o   0.1350E-02
  -1   5   1      517.37      425.86       36.82 o   0.8164E-03
   0   5   1      194.06      173.69       12.05 o   0.2192E-02
   1   5   1      452.80      425.72       14.35 o   0.9751E-03
   2   5   1      257.21      238.39        9.13 o   0.1648E-02
   3   5   1       38.62       49.39        2.84 o   0.8920E-02
   4   5   1      385.11      378.68        9.61 o   0.1137E-02
   5   5   1      282.81      305.77        9.08 o   0.1333E-02
   6   5   1       15.57       16.67        1.64 o   0.4097E-01
   7   5   1      180.04      188.12        9.59 o   0.2123E-02
   8   5   1       37.90       30.99        3.85 o   0.1607E-01
  -8   6   1       20.69       17.56        2.64 o   0.3677E-01
  -7   6   1        7.65        6.59        2.67 o   0.1985E+00
  -6   6   1      528.19      522.84        9.25 o   0.8682E-03
  -5   6   1      313.61      330.28        7.08 o   0.1268E-02
  -4   6   1      129.96      140.49        5.13 o   0.2815E-02
  -3   6   1       22.12       26.14        2.98 o   0.2118E-01
  -2   6   1      259.18      244.32        5.99 o   0.1633E-02
  -1   6   1      305.84      348.66        7.26 o   0.1077E-02
   0   6   1      563.18      643.95       13.42 o   0.6028E-03
   1   6   1      345.09      348.82       12.23 o   0.1204E-02
   2   6   1      248.15      244.28        5.12 o   0.1693E-02
   3   6   1       28.03       26.00        2.55 o   0.2172E-01
   4   6   1      129.95      140.64        6.38 o   0.2809E-02
   5   6   1      258.53      330.57        8.39 o   0.1071E-02
   6   6   1      565.55      522.72       12.31 o   0.7935E-03
   7   6   1        4.17        6.57        2.35 o   0.1904E+00
   8   6   1       21.48       17.55        2.73 o   0.3632E-01
  -7   7   1       -0.71        2.56        0.92 o   0.8431E+00
  -6   7   1      399.42      422.11        7.98 o   0.9923E-03
  -5   7   1       33.15       38.83        2.67 o   0.1194E-01
  -4   7   1      296.43      306.90        8.08 o   0.1348E-02
  -3   7   1       90.68       83.53        4.72 o   0.4907E-02
  -2   7   1      172.94      160.38        4.62 o   0.2440E-02
  -1   7   1       47.21       43.01        2.18 o   0.1082E-01
   0   7   1      328.13      326.23        6.42 o   0.1305E-02
   1   7   1       46.92       42.88        2.25 o   0.1088E-01
   2   7   1      173.81      160.18        3.95 o   0.2432E-02
   3   7   1       74.94       83.41        3.68 o   0.4893E-02
   4   7   1      310.67      306.38        8.02 o   0.1378E-02
   5   7   1       39.27       38.75        3.00 o   0.1263E-01
   6   7   1      420.61      422.28       10.54 o   0.1047E-02
   7   7   1        2.24        2.55        1.14 o   0.1039E+01
  -7   8   1        4.02        6.61        1.09 o   0.1826E+00
  -6   8   1       80.94      110.16        3.24 o   0.3315E-02
  -5   8   1       50.39       58.05        3.02 o   0.7393E-02
  -4   8   1      134.45      131.29        6.21 o   0.3098E-02
  -3   8   1       17.61       21.20        2.10 o   0.2885E-01
  -2   8   1       11.65       15.73        1.50 o   0.4583E-01
  -1   8   1      665.76      660.19        9.04 o   0.7198E-03
   0   8   1        0.13        0.35        1.32 o   0.6717E+00
   1   8   1      636.46      660.68        8.80 o   0.6867E-03
   2   8   1        9.85       15.70        1.83 o   0.4458E-01
   3   8   1       17.19       21.16        2.05 o   0.2879E-01
   4   8   1      133.03      131.25        4.27 o   0.3118E-02
   5   8   1       57.89       57.95        4.48 o   0.7801E-02
   6   8   1      118.82      110.03        5.36 o   0.3642E-02
   7   8   1        4.00        6.57        1.09 o   0.1853E+00
  -6   9   1       29.60       41.55        1.81 o   0.1051E-01
  -5   9   1        4.04        4.52        1.20 o   0.4110E+00
  -4   9   1       67.16       65.47        3.34 o   0.6675E-02
  -3   9   1      104.26      104.88        4.11 o   0.3940E-02
  -2   9   1      128.45      124.00        4.50 o   0.3267E-02
  -1   9   1      267.10      279.80        6.36 o   0.1467E-02
   0   9   1      293.74      279.23        7.36 o   0.1450E-02
   1   9   1      270.29      279.96        7.11 o   0.1480E-02
   2   9   1      123.52      124.26        5.12 o   0.3305E-02
   3   9   1      104.97      104.96        4.04 o   0.3948E-02
   4   9   1       64.08       65.43        4.72 o   0.6714E-02
   5   9   1        4.81        4.52        1.22 o   0.4147E+00
   6   9   1       42.93       41.55        2.99 o   0.1155E-01
  -5  10   1        4.61        3.95        1.12 o   0.5492E+00
  -4  10   1       73.46       63.30        5.06 o   0.6619E-02
  -3  10   1      104.54       90.85        6.29 o   0.4327E-02
  -2  10   1       26.68       24.68        2.82 o   0.2338E-01
  -1  10   1      287.03      284.95        6.78 o   0.1480E-02
   0  10   1      516.18      494.18       10.05 o   0.8739E-03
   1  10   1      260.27      284.56        7.13 o   0.1375E-02
   2  10   1       21.29       24.61        3.12 o   0.2332E-01
   3  10   1       97.22       90.91        5.62 o   0.4504E-02
   4  10   1       70.74       63.19        7.05 o   0.6753E-02
   5  10   1        5.36        3.96        1.54 o   0.5213E+00
   6  10   1        4.98        7.00        1.61 o   0.1670E+00
  -5  11   1       42.32       44.06        3.82 o   0.1069E-01
  -4  11   1       39.09       39.59        3.38 o   0.1264E-01
  -3  11   1      132.90      123.42        9.27 o   0.3210E-02
  -2  11   1      101.63      104.00        5.36 o   0.3997E-02
  -1  11   1      346.20      331.39        8.38 o   0.1247E-02
   0  11   1      236.36      215.18        7.07 o   0.1793E-02
   1  11   1      322.98      331.77        8.26 o   0.1264E-02
   2  11   1      105.52      103.95        5.02 o   0.3997E-02
   3  11   1      113.34      123.59        5.76 o   0.3192E-02
   4  11   1       43.15       39.51        3.53 o   0.1223E-01
   5  11   1       49.03       44.11        4.14 o   0.1041E-01
  -3  12   1        8.54       10.30        1.77 o   0.9082E-01
  -2  12   1       -0.08        0.23        3.35 o   0.6034E+00
  -1  12   1       43.44       73.78        4.17 o   0.4815E-02
   0  12   1        1.72        2.19        1.40 o   0.1261E+01
   1  12   1       71.99       73.97        3.95 o   0.5738E-02
   2  12   1       -1.00        0.23        0.58 o   0.5912E+00
   3  12   1        9.05       10.28        1.77 o   0.9231E-01
  -1  13   1        0.14        1.43        1.88 o   0.1733E+01
   0  13   1        1.76        3.77        1.51 o   0.5160E+00
   1  13   1        3.25        1.45        1.87 o   0.1681E+01
   0   0   2      164.91        0.00        4.13 l   0.0000E+00
   1   0   2    14119.84        0.00       48.09 l   0.0000E+00
   2   0   2       72.39       69.30        4.10 o   0.6112E-02
   3   0   2      928.01      884.08       15.41 o   0.5309E-03
   4   0   2       29.37       38.93        3.96 o   0.1168E-01
   5   0   2      345.04      335.00       10.13 o   0.1251E-02
   6   0   2       47.93       44.15        4.19 o   0.1054E-01
   7   0   2       90.61       82.51        3.78 o   0.4975E-02
   8   0   2        5.63        6.41        1.51 o   0.2102E+00
   9   0   2       35.45       28.35        2.08 o   0.1776E-01
  -9   1   2       50.91       44.81        3.54 o   0.1014E-01
  -8   1   2        6.29        5.30        1.52 o   0.2895E+00
  -7   1   2      170.87      172.41        6.10 o   0.2391E-02
  -6   1   2      184.86      182.45        7.44 o   0.2237E-02
  -5   1   2      117.95      132.31        4.81 o   0.2979E-02
  -4   1   2      134.16      127.94        7.05 o   0.3153E-02
  -3   1   2      688.50      666.38       16.51 o   0.6914E-03
  -2   1   2      726.34      743.23       13.83 o   0.6371E-03
  -1   1   2     2978.29        0.00       23.71 l   0.0000E+00
   0   1   2    11811.23        0.00       40.00 l   0.0000E+00
   1   1   2     3031.08        0.00       23.09 l   0.0000E+00
   2   1   2      762.88      744.92       13.29 o   0.6379E-03
   3   1   2      723.51      666.18       12.81 o   0.6402E-03
   4   1   2      129.80      127.89        6.46 o   0.3217E-02
   5   1   2      121.66      132.38        5.75 o   0.3026E-02
   6   1   2      209.19      182.51        7.73 o   0.2039E-02
   7   1   2      169.64      172.37        5.08 o   0.2381E-02
   8   1   2        6.54        5.36        1.51 o   0.2803E+00
   9   1   2       50.89       44.79        3.44 o   0.1015E-01
  -9   2   2       69.13       57.00        3.93 o   0.7293E-02
  -8   2   2       56.98       56.80        3.23 o   0.7907E-02
  -7   2   2      111.30      103.77        4.89 o   0.3872E-02
  -6   2   2       51.98       56.77        4.18 o   0.7666E-02
  -5   2   2       52.47       53.20        3.81 o   0.8723E-02
  -4   2   2      689.77      625.60       18.91 o   0.6577E-03
  -3   2   2      138.58      141.42        5.77 o   0.2884E-02
  -2   2   2     3073.32     2946.36       26.95 o   0.2049E-03
  -1   2   2      357.42      365.97        8.91 o   0.1160E-02
   0   2   2     4802.86     5028.28       31.62 o   0.1457E-03
   1   2   2      359.72      364.53        6.50 o   0.1178E-02
   2   2   2     2826.68     2947.84       30.00 o   0.2116E-03
   3   2   2      137.54      141.23        6.59 o   0.2879E-02
   4   2   2      697.71      626.14       16.66 o   0.6461E-03
   5   2   2       57.64       53.07        3.74 o   0.8432E-02
   6   2   2       56.65       56.80        4.07 o   0.7915E-02
   7   2   2      106.53      103.76        4.94 o   0.3967E-02
   8   2   2       57.46       56.78        2.72 o   0.7895E-02
  -8   3   2        9.70       11.30        2.22 o   0.7645E-01
  -7   3   2      101.87      110.39        4.53 o   0.3631E-02
  -6   3   2      111.29      124.44        5.74 o   0.3101E-02
  -5   3   2      256.03      287.38        6.96 o   0.1349E-02
  -4   3   2       94.43      103.97        6.36 o   0.3928E-02
  -3   3   2     1117.58     1187.00       29.58 o   0.4100E-03
  -2   3   2      697.94      671.24       18.98 o   0.6789E-03
  -1   3   2      560.90      622.96       12.96 o   0.6590E-03
   0   3   2     1598.16     1743.72       23.62 o   0.2757E-03
   1   3   2      560.93      622.61        6.14 o   0.6601E-03
   2   3   2      700.85      671.49       10.24 o   0.6749E-03
   3   3   2     1259.77     1186.66       25.17 o   0.4067E-03
   4   3   2       86.78      103.81        5.30 o   0.3788E-02
   5   3   2      282.05      287.64        8.22 o   0.1460E-02
   6   3   2      139.12      124.44        8.00 o   0.3100E-02
   7   3   2      107.90      110.20        4.17 o   0.3752E-02
   8   3   2       10.87       11.31        1.38 o   0.7823E-01
  -8   4   2       48.96       47.08        3.01 o   0.9846E-02
  -7   4   2       56.75       56.91        4.98 o   0.7916E-02
  -6   4   2      426.18      434.19        9.10 o   0.1016E-02
  -5   4   2      365.38      406.23        9.04 o   0.9716E-03
  -4   4   2      211.38      205.74        5.34 o   0.1975E-02
  -3   4   2      434.87      423.66       29.92 o   0.1020E-02
  -2   4   2      756.41      822.44       22.16 o   0.5256E-03
  -1   4   2      396.48      409.92       10.65 o   0.1040E-02
   0   4   2     1886.91     1795.88       22.30 o   0.2933E-03
   1   4   2      432.45      410.38       13.41 o   0.1020E-02
   2   4   2      927.01      822.28       20.13 o   0.4973E-03
   3   4   2      447.36      422.98       12.44 o   0.9867E-03
   4   4   2      217.16      206.15        6.05 o   0.1934E-02
   5   4   2      398.59      406.55       11.65 o   0.1060E-02
   6   4   2      423.50      433.78        9.96 o   0.1011E-02
   7   4   2       53.18       56.95        2.96 o   0.7709E-02
   8   4   2       48.49       47.04        2.89 o   0.9890E-02
  -8   5   2      101.31      109.60        5.96 o   0.3700E-02
  -7   5   2       26.18       26.01        3.34 o   0.2195E-01
  -6   5   2      328.35      337.63        6.69 o   0.1228E-02
  -5   5   2       92.67      108.46        5.15 o   0.3559E-02
  -4   5   2      540.91      580.06       13.20 o   0.7419E-03
  -3   5   2       99.35      102.25        8.85 o   0.4056E-02
  -2   5   2      306.65      277.15       28.32 o   0.1393E-02
  -1   5   2     1697.00     1390.91       60.98 o   0.2364E-03
   0   5   2      485.05      440.49       12.23 o   0.9091E-03
   1   5   2     1370.20     1391.85       25.56 o   0.3942E-03
   2   5   2      331.40      277.54       10.93 o   0.1285E-02
   3   5   2       96.15      102.30        4.18 o   0.3987E-02
   4   5   2      565.27      580.08       11.68 o   0.7846E-03
   5   5   2      115.65      108.27        5.18 o   0.3714E-02
   6   5   2      308.15      337.91        7.29 o   0.1156E-02
   7   5   2       26.12       26.02        2.57 o   0.2196E-01
   8   5   2      104.04      109.70        6.07 o   0.3744E-02
  -8   6   2       16.41       15.37        2.38 o   0.4765E-01
  -7   6   2        3.55        5.20        2.06 o   0.2964E+00
  -6   6   2      164.95      187.87        6.18 o   0.2038E-02
  -5   6   2       10.13       18.47        2.62 o   0.3147E-01
  -4   6   2       46.79       50.48        6.31 o   0.8994E-02
  -3   6   2      662.47      645.42       14.12 o   0.7120E-03
  -2   6   2      984.58      897.65       14.60 o   0.4812E-03
  -1   6   2      173.16      194.42       12.01 o   0.1923E-02
   0   6   2       17.13       13.93        2.81 o   0.5138E-01
   1   6   2      211.29      194.37        8.79 o   0.1995E-02
   2   6   2      883.19      897.34        8.81 o   0.5577E-03
   3   6   2      646.51      645.08       11.72 o   0.7369E-03
   4   6   2       56.55       50.40        3.90 o   0.8814E-02
   5   6   2       15.70       18.45        2.48 o   0.3436E-01
   6   6   2      185.35      187.65        7.28 o   0.2206E-02
   7   6   2        6.35        5.19        2.61 o   0.3039E+00
   8   6   2       16.23       15.33        2.35 o   0.4799E-01
  -7   7   2        5.19        8.36        1.65 o   0.1231E+00
  -6   7   2       22.95       24.29        2.13 o   0.2371E-01
  -5   7   2      102.66      102.57        4.30 o   0.4024E-02
  -4   7   2      242.16      242.24        7.28 o   0.1730E-02
  -3   7   2      280.34      281.79        6.67 o   0.1499E-02
  -2   7   2      131.64      134.81        4.82 o   0.2966E-02
  -1   7   2       32.19       33.45        1.86 o   0.1521E-01
   0   7   2        5.21        4.35        1.07 o   0.3885E+00
   1   7   2       31.28       33.62        2.34 o   0.1491E-01
   2   7   2      136.67      135.01        4.54 o   0.3020E-02
   3   7   2      256.82      281.84        8.12 o   0.1393E-02
   4   7   2      245.03      242.11        8.05 o   0.1714E-02
   5   7   2      111.36      102.35        6.01 o   0.3886E-02
   6   7   2       25.60       24.23        3.07 o   0.2380E-01
   7   7   2        6.13        8.34        1.52 o   0.1274E+00
  -7   8   2        7.94       11.72        1.34 o   0.7016E-01
  -6   8   2       87.26      108.59        2.98 o   0.3437E-02
  -5   8   2      441.06      439.84        7.43 o   0.1013E-02
  -4   8   2       66.00       74.33        3.51 o   0.5556E-02
  -3   8   2      174.40      186.82        7.53 o   0.2127E-02
  -2   8   2      237.96      236.17        7.15 o   0.1760E-02
  -1   8   2      306.50      328.42        5.53 o   0.1224E-02
   0   8   2      107.32      103.66        4.27 o   0.3984E-02
   1   8   2      324.43      328.38        7.35 o   0.1290E-02
   2   8   2      258.49      235.84        7.45 o   0.1643E-02
   3   8   2      204.64      186.86        7.67 o   0.2071E-02
   4   8   2       72.35       74.24        3.18 o   0.5789E-02
   5   8   2      442.36      439.56       11.45 o   0.1009E-02
   6   8   2      115.50      108.54        5.34 o   0.3705E-02
   7   8   2       18.33       11.72        2.72 o   0.6525E-01
  -6   9   2       54.53       54.35        3.08 o   0.8464E-02
  -5   9   2       22.72       25.71        1.80 o   0.2043E-01
  -4   9   2      473.70      523.01       12.09 o   0.7872E-03
  -3   9   2       45.27       39.29        3.45 o   0.1195E-01
  -2   9   2       33.78       37.83        2.21 o   0.1283E-01
  -1   9   2      118.24      116.56        4.31 o   0.3520E-02
   0   9   2        1.51        0.03        1.29 o   0.1878E+01
   1   9   2      116.94      116.74        4.93 o   0.3520E-02
   2   9   2       31.16       37.84        3.03 o   0.1252E-01
   3   9   2       41.17       39.40        3.11 o   0.1236E-01
   4   9   2      534.23      522.38       12.82 o   0.8552E-03
   5   9   2       25.81       25.63        3.05 o   0.2130E-01
   6   9   2       54.97       54.10        3.39 o   0.8475E-02
  -5  10   2      161.47      167.89        5.87 o   0.2404E-02
  -4  10   2        0.27        0.05        1.02 o   0.3522E+00
  -3  10   2      251.80      258.32       11.23 o   0.1598E-02
  -2  10   2      204.55      185.85        5.75 o   0.2071E-02
  -1  10   2      276.65      262.82        6.64 o   0.1535E-02
   0  10   2      455.13      457.83        8.51 o   0.9752E-03
   1  10   2      253.93      263.28        6.64 o   0.1564E-02
   2  10   2      179.24      186.10        8.33 o   0.2157E-02
   3  10   2      269.56      258.57        9.34 o   0.1572E-02
   4  10   2        1.18        0.05        1.44 o   0.3349E+00
   5  10   2      166.23      167.82        5.86 o   0.2452E-02
   6  10   2       42.43       44.39        3.65 o   0.1070E-01
  -5  11   2       60.43       57.73        4.43 o   0.7739E-02
  -4  11   2       38.30       33.37        3.21 o   0.1511E-01
  -3  11   2       11.72        9.06        2.31 o   0.1057E+00
  -2  11   2      105.80       96.53        5.42 o   0.4168E-02
  -1  11   2       76.52       81.51        4.03 o   0.4994E-02
   0  11   2       76.21       80.06        3.61 o   0.5258E-02
   1  11   2       76.03       81.47        4.73 o   0.4985E-02
   2  11   2       94.42       96.77        4.81 o   0.4351E-02
   3  11   2        7.72        9.04        1.76 o   0.1096E+00
   4  11   2       40.60       33.46        3.36 o   0.1471E-01
   5  11   2       63.13       57.76        4.56 o   0.7588E-02
  -3  12   2       97.02       91.79        4.72 o   0.4456E-02
  -2  12   2       94.72       83.74        7.50 o   0.4780E-02
  -1  12   2       32.13       37.73        3.94 o   0.1256E-01
   0  12   2       34.93       43.16        3.07 o   0.1023E-01
   1  12   2       34.84       37.67        2.93 o   0.1292E-01
   2  12   2       80.85       83.84        3.27 o   0.4998E-02
   3  12   2       91.94       91.84        4.54 o   0.4558E-02
  -1  13   2        3.83        8.74        1.84 o   0.1053E+00
   0  13   2        0.33        5.36        1.03 o   0.2276E+00
   1  13   2       12.39        8.76        2.65 o   0.1092E+00
   1   0   3       72.19       55.12        2.81 o   0.7263E-02
   2   0   3       65.97       66.60        3.61 o   0.6420E-02
   3   0   3       33.24       34.55        3.68 o   0.1582E-01
   4   0   3      569.67      516.30       13.12 o   0.7831E-03
   5   0   3      359.17      339.90        9.48 o   0.1204E-02
   6   0   3        6.88        6.51        1.70 o   0.2013E+00
   7   0   3        2.72        3.55        1.26 o   0.6022E+00
   8   0   3        1.87        1.49        1.27 o   0.2031E+01
   9   0   3       97.22       82.12        4.76 o   0.4827E-02
  -9   1   3        3.76        4.22        1.21 o   0.5229E+00
  -8   1   3      161.24      164.95        5.39 o   0.2471E-02
  -7   1   3       37.39       40.35        2.57 o   0.1183E-01
  -6   1   3      149.93      152.83        4.54 o   0.2670E-02
  -5   1   3       54.92       51.56        3.39 o   0.8654E-02
  -4   1   3     1893.85     1793.08       22.97 o   0.2937E-03
  -3   1   3       22.70       16.99        2.94 o   0.3674E-01
  -2   1   3     1078.61      958.06       20.00 o   0.4318E-03
  -1   1   3     2719.83     2945.08       22.61 o   0.1834E-03
   0   1   3     7153.20        0.00       33.85 l   0.0000E+00
   1   1   3     2774.82     2946.20       25.44 o   0.1975E-03
   2   1   3      781.19      956.90       15.87 o   0.3797E-03
   3   1   3       23.44       17.10        3.29 o   0.3595E-01
   4   1   3     1826.77     1792.78       24.87 o   0.3254E-03
   5   1   3       58.18       51.57        4.10 o   0.8443E-02
   6   1   3      167.72      152.90        7.03 o   0.2536E-02
   7   1   3       35.88       40.48        2.15 o   0.1160E-01
   8   1   3      161.44      164.92        5.49 o   0.2474E-02
   9   1   3        5.05        4.24        1.30 o   0.4918E+00
  -9   2   3       34.55       34.31        2.75 o   0.1502E-01
  -8   2   3       14.02       13.11        1.76 o   0.6131E-01
  -7   2   3      125.52      138.36        5.10 o   0.2819E-02
  -6   2   3       54.56       62.05        4.27 o   0.6802E-02
  -5   2   3      616.03      640.71       12.57 o   0.7108E-03
  -4   2   3      219.99      219.31        9.29 o   0.1855E-02
  -3   2   3     1128.68     1031.22       23.96 o   0.4267E-03
  -2   2   3      344.68      401.69       13.18 o   0.9401E-03
  -1   2   3     2045.13     2154.52       17.72 o   0.2602E-03
   0   2   3     2749.42     3347.17       18.48 o   0.9761E-04
   1   2   3     2017.14     2154.66       21.95 o   0.2495E-03
   2   2   3      417.41      401.77       11.09 o   0.1056E-02
   3   2   3     1102.16     1030.93       21.29 o   0.4490E-03
   4   2   3      200.91      219.30        8.74 o   0.1736E-02
   5   2   3      645.63      640.92       11.71 o   0.7363E-03
   6   2   3       58.31       62.17        4.86 o   0.6951E-02
   7   2   3      132.44      138.17        3.93 o   0.2914E-02
   8   2   3       13.50       13.14        1.45 o   0.6168E-01
  -8   3   3       -0.63        0.26        0.97 o   0.5884E+00
  -7   3   3       34.24       32.22        2.69 o   0.1615E-01
  -6   3   3      528.67      525.67       13.22 o   0.8690E-03
  -5   3   3       28.97       30.38        3.65 o   0.1713E-01
  -4   3   3       59.64       56.13        5.17 o   0.7702E-02
  -3   3   3      822.71      725.26       24.70 o   0.5472E-03
  -2   3   3     1439.60     1331.20       26.80 o   0.3511E-03
  -1   3   3     1360.33     1639.62       23.31 o   0.2259E-03
   0   3   3     1718.95     1761.11       18.54 o   0.3251E-03
   1   3   3     1535.95     1639.26       13.85 o   0.3080E-03
   2   3   3     1402.70     1333.06       17.12 o   0.3756E-03
   3   3   3      817.64      725.14       16.41 o   0.5535E-03
   4   3   3       57.89       56.42        3.85 o   0.7735E-02
   5   3   3       31.31       30.47        2.97 o   0.1726E-01
   6   3   3      556.07      526.10       12.20 o   0.8145E-03
   7   3   3       34.71       32.36        2.12 o   0.1599E-01
   8   3   3        0.69        0.25        0.54 o   0.5578E+00
  -8   4   3      217.24      198.45        6.00 o   0.1946E-02
  -7   4   3        1.32        1.74        1.37 o   0.1840E+01
  -6   4   3      170.58      184.35        5.81 o   0.2158E-02
  -5   4   3      271.06      274.32        8.82 o   0.1532E-02
  -4   4   3      114.33      121.15        6.79 o   0.3301E-02
  -3   4   3       17.84       21.26        5.45 o   0.2972E-01
  -2   4   3     2483.73     2222.34       38.25 o   0.2002E-03
  -1   4   3      518.15      591.97       17.13 o   0.6611E-03
   0   4   3      307.36      306.81        9.42 o   0.1391E-02
   1   4   3      552.50      590.95       13.25 o   0.7203E-03
   2   4   3     2341.25     2222.50       37.56 o   0.2497E-03
   3   4   3       16.48       21.23        3.32 o   0.2924E-01
   4   4   3      110.83      121.32        5.01 o   0.3239E-02
   5   4   3      273.24      274.46        9.56 o   0.1540E-02
   6   4   3      178.97      184.18        5.56 o   0.2232E-02
   7   4   3        2.12        1.73        1.17 o   0.1837E+01
   8   4   3      203.78      198.55        5.73 o   0.2044E-02
  -8   5   3       31.25       57.10        2.50 o   0.6528E-02
  -7   5   3       59.01       53.14        4.68 o   0.8241E-02
  -6   5   3       62.62       65.11        2.96 o   0.6697E-02
  -5   5   3      240.37      285.88        7.96 o   0.1281E-02
  -4   5   3       36.41       34.09        5.36 o   0.1478E-01
  -3   5   3      243.90      250.03        9.87 o   0.1640E-02
  -2   5   3     2207.20     2050.98       29.03 o   0.2483E-03
  -1   5   3      595.52      494.97       20.52 o   0.7155E-03
   0   5   3       14.06       11.56        1.87 o   0.8084E-01
   1   5   3      550.10      495.25       12.77 o   0.8060E-03
   2   5   3     2096.01     2051.13       27.71 o   0.2931E-03
   3   5   3      249.91      250.01        6.50 o   0.1673E-02
   4   5   3       34.14       34.20        2.95 o   0.1501E-01
   5   5   3      277.42      285.74        8.82 o   0.1442E-02
   6   5   3       62.39       65.28        4.44 o   0.6654E-02
   7   5   3       54.79       53.15        3.58 o   0.8499E-02
   8   5   3       60.76       57.19        4.64 o   0.7687E-02
  -8   6   3       20.57       28.87        1.87 o   0.1688E-01
  -7   6   3      108.79      177.68        5.29 o   0.1783E-02
  -6   6   3       28.65       24.63        2.13 o   0.2211E-01
  -5   6   3      165.92      175.78        5.03 o   0.2277E-02
  -4   6   3        3.71        4.72        3.27 o   0.3700E+00
  -3   6   3      512.68      484.63       11.80 o   0.8776E-03
  -2   6   3       36.37       35.34        3.18 o   0.1399E-01
  -1   6   3      262.95      235.94       14.62 o   0.1616E-02
   0   6   3        5.25        5.72        1.82 o   0.2622E+00
   1   6   3      230.70      235.64        7.67 o   0.1714E-02
   2   6   3       35.67       35.36        2.55 o   0.1395E-01
   3   6   3      470.38      484.68        8.82 o   0.8934E-03
   4   6   3        4.97        4.72        1.76 o   0.3826E+00
   5   6   3      161.80      175.81        7.04 o   0.2240E-02
   6   6   3       23.69       24.62        3.13 o   0.2273E-01
   7   6   3      194.12      177.98        9.60 o   0.2185E-02
   8   6   3       32.44       28.76        3.27 o   0.1803E-01
  -7   7   3        5.65       24.34        1.78 o   0.1903E-01
  -6   7   3       18.76       21.17        1.91 o   0.2739E-01
  -5   7   3      479.80      494.77       10.52 o   0.8900E-03
  -4   7   3      340.90      301.53       11.22 o   0.1256E-02
  -3   7   3      415.74      373.23        9.77 o   0.1042E-02
  -2   7   3       45.72       45.73        3.08 o   0.1045E-01
  -1   7   3      200.85      196.50        4.48 o   0.2072E-02
   0   7   3        1.45        0.05        0.78 o   0.3467E+00
   1   7   3      209.39      196.58        4.76 o   0.2008E-02
   2   7   3       46.90       45.61        3.05 o   0.1038E-01
   3   7   3      399.37      372.91       11.37 o   0.1091E-02
   4   7   3      303.77      301.70        9.43 o   0.1406E-02
   5   7   3      455.67      494.48       11.82 o   0.8399E-03
   6   7   3       23.11       21.15        2.94 o   0.2796E-01
   7   7   3       26.98       24.27        3.65 o   0.2349E-01
  -7   8   3        2.87        5.99        1.03 o   0.2120E+00
  -6   8   3      115.33      137.73        3.39 o   0.2695E-02
  -5   8   3      105.45      108.94        3.74 o   0.3821E-02
  -4   8   3      218.94      240.06        6.58 o   0.1617E-02
  -3   8   3       52.29       60.73        3.78 o   0.6805E-02
  -2   8   3      367.35      369.51        8.87 o   0.1174E-02
  -1   8   3       35.93       40.54        1.93 o   0.1181E-01
   0   8   3      180.83      191.17        4.80 o   0.2053E-02
   1   8   3       40.49       40.50        2.89 o   0.1222E-01
   2   8   3      379.84      369.28        7.41 o   0.1149E-02
   3   8   3       59.22       60.76        6.12 o   0.7127E-02
   4   8   3      222.73      239.55        7.00 o   0.1645E-02
   5   8   3      103.86      108.90        5.83 o   0.3794E-02
   6   8   3      139.22      137.85        5.91 o   0.2969E-02
   7   8   3        7.03        5.97        1.83 o   0.2331E+00
  -6   9   3       30.94       32.72        2.05 o   0.1600E-01
  -5   9   3       24.68       22.13        1.63 o   0.2616E-01
  -4   9   3       43.47       42.30        3.49 o   0.1126E-01
  -3   9   3      391.15      399.64       10.20 o   0.1081E-02
  -2   9   3       96.09      104.79        3.86 o   0.3806E-02
  -1   9   3       44.73       46.24        2.82 o   0.9953E-02
   0   9   3        3.88        2.94        1.44 o   0.8187E+00
   1   9   3       47.69       46.35        3.40 o   0.1001E-01
   2   9   3       74.90      104.93        5.28 o   0.3400E-02
   3   9   3      382.90      399.42       10.97 o   0.1059E-02
   4   9   3       47.87       42.26        3.40 o   0.1086E-01
   5   9   3       25.62       22.15        2.93 o   0.2581E-01
   6   9   3       30.84       32.75        2.63 o   0.1595E-01
  -5  10   3        9.55       13.45        1.75 o   0.5421E-01
  -4  10   3       86.39       77.96        4.04 o   0.5273E-02
  -3  10   3      109.34      111.68        4.72 o   0.3722E-02
  -2  10   3       27.40       24.53        2.81 o   0.2296E-01
  -1  10   3       87.99       81.75        4.43 o   0.5052E-02
   0  10   3      774.03      767.69       12.42 o   0.6371E-03
   1  10   3       81.49       81.73        3.91 o   0.5245E-02
   2  10   3       26.38       24.49        3.76 o   0.2329E-01
   3  10   3      100.93      111.70        4.91 o   0.3571E-02
   4  10   3       85.75       77.74        4.89 o   0.5305E-02
   5  10   3       13.25       13.47        1.87 o   0.5806E-01
  -4  11   3       57.42       64.66        3.72 o   0.6582E-02
  -3  11   3       42.14       38.59        3.73 o   0.1260E-01
  -2  11   3       62.39       59.25        4.26 o   0.7395E-02
  -1  11   3      143.90      135.37        5.28 o   0.2936E-02
   0  11   3       89.86       84.46        4.34 o   0.4888E-02
   1  11   3      141.43      135.29        6.19 o   0.2969E-02
   2  11   3       55.16       59.29        3.26 o   0.7322E-02
   3  11   3       34.71       38.56        2.44 o   0.1268E-01
   4  11   3       66.66       64.57        4.14 o   0.6784E-02
   5  11   3       27.98       29.61        3.11 o   0.1817E-01
  -3  12   3       93.24      101.64        4.51 o   0.3969E-02
  -2  12   3       41.67       43.05        5.12 o   0.1135E-01
  -1  12   3       27.15       33.26        3.52 o   0.1464E-01
   0  12   3      110.67      114.67        6.21 o   0.3544E-02
   1  12   3       26.81       33.29        2.15 o   0.1457E-01
   2  12   3       40.64       43.15        2.38 o   0.1121E-01
   3  12   3       95.03      101.73        4.49 o   0.3999E-02
  -1  13   3        7.81       11.76        2.31 o   0.6658E-01
   0  13   3       30.76       57.95        2.70 o   0.6671E-02
   0   0   4       14.31        8.39        2.07 o   0.1376E+00
   1   0   4     1868.94     2850.28       19.54 o   0.3854E-04
   2   0   4       85.03      108.08        4.35 o   0.3270E-02
   3   0   4     1284.18     1225.05       18.92 o   0.4094E-03
   4   0   4      702.32      578.39       20.04 o   0.6072E-03
   5   0   4        0.61        1.17        1.10 o   0.1942E+01
   6   0   4       96.52       83.85        5.02 o   0.4735E-02
   7   0   4      315.12      331.31        6.83 o   0.1256E-02
   8   0   4      138.89      124.84        5.04 o   0.3094E-02
   9   0   4        7.60        6.93        1.53 o   0.1706E+00
  -9   1   4       63.71       50.29        3.71 o   0.8368E-02
  -8   1   4       73.59       71.18        3.62 o   0.6041E-02
  -7   1   4      369.07      358.29        7.29 o   0.1178E-02
  -6   1   4      236.46      241.35        7.82 o   0.1679E-02
  -5   1   4      444.34      428.27       11.26 o   0.9978E-03
  -4   1   4      829.49      771.56       15.39 o   0.5713E-03
  -3   1   4     1393.36     1167.13       27.28 o   0.3067E-03
  -2   1   4      667.76      765.54       13.84 o   0.5318E-03
  -1   1   4      128.03      133.01        4.05 o   0.2917E-02
   0   1   4     2665.59     2630.43       25.85 o   0.2482E-03
   1   1   4      121.13      132.90        4.72 o   0.2833E-02
   2   1   4      671.33      765.41       16.02 o   0.5363E-03
   3   1   4     1236.43     1167.28       19.71 o   0.4160E-03
   4   1   4      787.93      770.83       15.68 o   0.6220E-03
   5   1   4      405.27      428.21       10.58 o   0.9895E-03
   6   1   4      244.06      241.69        8.27 o   0.1716E-02
   7   1   4      368.28      358.32        6.37 o   0.1181E-02
   8   1   4       70.46       71.09        3.66 o   0.6144E-02
   9   1   4       58.05       50.36        3.58 o   0.8740E-02
  -8   2   4       72.05       66.81        5.13 o   0.6366E-02
  -7   2   4       18.03       19.99        1.87 o   0.3183E-01
  -6   2   4      114.86      112.31        6.26 o   0.3667E-02
  -5   2   4      172.79      172.59        7.00 o   0.2367E-02
  -4   2   4      100.47      122.62        5.46 o   0.3096E-02
  -3   2   4     1916.73     1651.64       35.13 o   0.2320E-03
  -2   2   4     1142.05     1327.58       23.88 o   0.3056E-03
  -1   2   4      696.42      714.98       13.62 o   0.6582E-03
   0   2   4      793.68      966.88       13.76 o   0.3803E-03
   1   2   4      677.67      715.86       11.92 o   0.6305E-03
   2   2   4     1397.39     1327.20       27.97 o   0.3795E-03
   3   2   4     1673.46     1651.16       29.85 o   0.3498E-03
   4   2   4      117.71      122.45        4.47 o   0.3369E-02
   5   2   4      177.25      172.47        7.35 o   0.2344E-02
   6   2   4      123.84      112.22        5.75 o   0.3511E-02
   7   2   4       16.12       20.08        1.60 o   0.3069E-01
   8   2   4       74.05       66.81        5.22 o   0.6283E-02
  -8   3   4       16.22       17.12        2.55 o   0.3896E-01
  -7   3   4        5.25        4.50        2.14 o   0.4096E+00
  -6   3   4      222.47      246.40        6.79 o   0.1548E-02
  -5   3   4      426.89      446.11       13.42 o   0.9691E-03
  -4   3   4      658.30      692.04       14.06 o   0.6509E-03
  -3   3   4     1180.35     1210.36       29.79 o   0.4309E-03
  -2   3   4      150.07      131.89        9.22 o   0.2907E-02
  -1   3   4     1755.60     2123.65       20.97 o   0.1713E-03
   0   3   4     1492.25     1553.87       19.67 o   0.3395E-03
   1   3   4     2080.31     2121.63       19.42 o   0.2893E-03
   2   3   4      154.20      131.72        5.84 o   0.2853E-02
   3   3   4     1344.09     1210.71       24.45 o   0.3603E-03
   4   3   4      704.33      692.40       10.85 o   0.6834E-03
   5   3   4      476.67      445.65        9.75 o   0.9280E-03
   6   3   4      260.21      246.06        8.25 o   0.1626E-02
   7   3   4        3.83        4.50        1.14 o   0.4142E+00
   8   3   4       18.48       17.04        1.92 o   0.3923E-01
  -8   4   4       42.87       38.56        3.48 o   0.1263E-01
  -7   4   4       35.36       34.07        3.81 o   0.1484E-01
  -6   4   4      249.91      265.75        5.77 o   0.1498E-02
  -5   4   4      285.54      337.54       10.17 o   0.1098E-02
  -4   4   4      369.78      364.46       11.84 o   0.1180E-02
  -3   4   4      238.61      252.38       14.01 o   0.1579E-02
  -2   4   4       17.30       32.26        4.92 o   0.1353E-01
  -1   4   4     1659.25     1511.21       21.79 o   0.3037E-03
   0   4   4     1357.34     1674.81       20.45 o   0.2124E-03
   1   4   4     1491.26     1511.79       15.73 o   0.3747E-03
   2   4   4       30.92       32.42        4.42 o   0.1543E-01
   3   4   4      220.35      252.20        9.04 o   0.1488E-02
   4   4   4      352.84      364.94        7.79 o   0.1147E-02
   5   4   4      295.05      337.16        7.61 o   0.1133E-02
   6   4   4      249.24      266.35        6.27 o   0.1487E-02
   7   4   4       32.51       34.07        2.91 o   0.1471E-01
   8   4   4       40.25       38.53        2.60 o   0.1295E-01
  -8   5   4       49.94       85.87        3.14 o   0.3937E-02
  -7   5   4       54.05       52.82        4.32 o   0.8677E-02
  -6   5   4       19.97       20.81        2.22 o   0.2880E-01
  -5   5   4      976.46      981.66       12.73 o   0.5275E-03
  -4   5   4       46.18       93.93        9.08 o   0.3485E-02
  -3   5   4      398.21      346.38       11.25 o   0.1078E-02
  -2   5   4      175.37      169.67        8.17 o   0.2373E-02
  -1   5   4      101.48      113.19        5.56 o   0.3417E-02
   0   5   4       88.65       84.23        3.64 o   0.5047E-02
   1   5   4      122.90      113.09        6.33 o   0.3489E-02
   2   5   4      184.70      169.99        8.87 o   0.2286E-02
   3   5   4      366.51      346.30        6.58 o   0.1183E-02
   4   5   4       90.23       94.03        4.34 o   0.4465E-02
   5   5   4      980.39      982.57       21.40 o   0.5298E-03
   6   5   4       20.95       20.76        2.89 o   0.2933E-01
   7   5   4       46.69       52.99        3.35 o   0.8374E-02
   8   5   4       94.43       85.94        3.61 o   0.4678E-02
  -8   6   4        5.66        9.38        1.10 o   0.1021E+00
  -7   6   4       35.08       49.77        3.23 o   0.8334E-02
  -6   6   4       87.16      102.56        6.00 o   0.3733E-02
  -5   6   4        2.65        2.25        1.38 o   0.1250E+01
  -4   6   4        9.45       11.41        2.31 o   0.7942E-01
  -3   6   4       15.38       13.97        2.72 o   0.5750E-01
  -2   6   4       10.74       10.80        1.83 o   0.8940E-01
  -1   6   4      268.88      270.85        5.92 o   0.1571E-02
   0   6   4      601.66      654.73        9.34 o   0.6572E-03
   1   6   4      291.49      271.15        8.67 o   0.1462E-02
   2   6   4        9.58       10.87        1.67 o   0.8692E-01
   3   6   4       12.93       14.08        2.11 o   0.5817E-01
   4   6   4       11.98       11.45        2.12 o   0.7999E-01
   5   6   4        3.39        2.23        2.08 o   0.1185E+01
   6   6   4      104.90      102.62        5.75 o   0.4014E-02
   7   6   4       56.85       49.86        3.42 o   0.8833E-02
   8   6   4        9.25        9.35        1.81 o   0.1129E+00
  -7   7   4       27.72       31.81        2.28 o   0.1630E-01
  -6   7   4       40.36       42.69        2.65 o   0.1110E-01
  -5   7   4      305.94      346.38        9.07 o   0.1127E-02
  -4   7   4       50.75       50.73        4.99 o   0.9119E-02
  -3   7   4      168.84      180.20        6.49 o   0.2199E-02
  -2   7   4     1332.18     1367.09       14.23 o   0.3888E-03
  -1   7   4      121.21      120.64        3.04 o   0.3428E-02
   0   7   4      264.31      270.55        4.79 o   0.1537E-02
   1   7   4      116.07      120.93        3.73 o   0.3359E-02
   2   7   4     1318.29     1367.62       17.09 o   0.3794E-03
   3   7   4      181.28      180.83        7.79 o   0.2280E-02
   4   7   4       41.48       50.75        4.07 o   0.8490E-02
   5   7   4      330.48      346.27       10.19 o   0.1211E-02
   6   7   4       47.30       42.61        3.90 o   0.1091E-01
   7   7   4       33.38       31.93        3.94 o   0.1650E-01
  -7   8   4        3.13        9.52        1.63 o   0.9104E-01
  -6   8   4       57.64       58.26        2.45 o   0.7675E-02
  -5   8   4       99.17      106.44        3.62 o   0.3759E-02
  -4   8   4      331.49      316.13       10.29 o   0.1297E-02
  -3   8   4      119.99      112.87        4.88 o   0.3553E-02
  -2   8   4      462.95      496.19        8.81 o   0.8595E-03
  -1   8   4       48.42       52.47        2.37 o   0.8757E-02
   0   8   4       33.71       33.00        2.07 o   0.1586E-01
   1   8   4       41.50       52.48        2.35 o   0.8301E-02
   2   8   4      474.86      496.70       11.74 o   0.8827E-03
   3   8   4      112.50      112.74        6.80 o   0.3667E-02
   4   8   4      312.45      316.26        8.39 o   0.1357E-02
   5   8   4       97.33      106.33        5.61 o   0.3732E-02
   6   8   4       60.69       58.14        4.01 o   0.7602E-02
   7   8   4       10.50        9.53        2.10 o   0.1045E+00
  -6   9   4       45.77       44.84        3.21 o   0.1056E-01
  -5   9   4      166.12      176.59        5.40 o   0.2259E-02
  -4   9   4       29.76       25.56        2.52 o   0.2172E-01
  -3   9   4      271.54      280.65        7.23 o   0.1474E-02
  -2   9   4       88.14       92.50        3.39 o   0.4440E-02
  -1   9   4      317.52      350.55        6.73 o   0.1138E-02
   0   9   4      146.06      141.26        4.85 o   0.2850E-02
   1   9   4      339.13      350.71        8.33 o   0.1210E-02
   2   9   4       78.46       92.88        4.39 o   0.4180E-02
   3   9   4      256.46      280.84        7.64 o   0.1404E-02
   4   9   4       28.74       25.59        2.75 o   0.2196E-01
   5   9   4      186.35      176.48        7.03 o   0.2254E-02
   6   9   4       50.59       44.83        4.51 o   0.1016E-01
  -5  10   4       43.08       52.90        3.09 o   0.7892E-02
  -4  10   4       84.92       78.12        3.93 o   0.5310E-02
  -3  10   4       38.58       34.61        2.64 o   0.1427E-01
  -2  10   4      110.19      100.01        4.83 o   0.3982E-02
  -1  10   4       11.23       13.37        2.18 o   0.5534E-01
   0  10   4      204.04      196.50        6.51 o   0.2050E-02
   1  10   4       12.66       13.31        2.19 o   0.5755E-01
   2  10   4       95.68      100.22        6.48 o   0.4103E-02
   3  10   4       37.03       34.73        3.24 o   0.1443E-01
   4  10   4       81.57       78.03        4.69 o   0.5422E-02
   5  10   4       56.59       52.81        3.43 o   0.8364E-02
  -4  11   4       82.11       88.72        4.14 o   0.4678E-02
  -3  11   4       58.53       49.75        4.28 o   0.8747E-02
  -2  11   4       17.95       22.06        2.62 o   0.2655E-01
  -1  11   4      189.30      190.37        7.11 o   0.2185E-02
   0  11   4      106.92      111.41        4.63 o   0.3596E-02
   1  11   4      190.52      190.29        7.08 o   0.2175E-02
   2  11   4       17.70       22.04        2.04 o   0.2652E-01
   3  11   4       45.41       49.85        2.74 o   0.9029E-02
   4  11   4       92.20       88.62        4.70 o   0.4715E-02
  -3  12   4       96.93      105.42        4.40 o   0.3793E-02
  -2  12   4        2.64        5.83        1.81 o   0.2314E+00
  -1  12   4       14.17       15.91        2.12 o   0.4355E-01
   0  12   4        4.29        6.12        1.23 o   0.2358E+00
   1  12   4       20.20       15.95        2.33 o   0.4168E-01
   2  12   4        5.12        5.88        1.08 o   0.2515E+00
   3  12   4      103.08      105.15        4.42 o   0.3932E-02
   0  13   4        1.34        2.08        1.17 o   0.1427E+01
   1   0   5     6412.67     6575.64       36.72 o   0.1329E-03
   2   0   5      633.53      651.67       15.45 o   0.7036E-03
   3   0   5      794.30      793.23       21.31 o   0.6241E-03
   4   0   5       33.74       33.30        3.41 o   0.1526E-01
   5   0   5      211.27      218.32        6.77 o   0.1874E-02
   6   0   5       91.99       86.05        5.11 o   0.4808E-02
   7   0   5       12.96       10.26        1.75 o   0.8390E-01
   8   0   5       25.76       24.86        2.31 o   0.2405E-01
   9   0   5        1.16        1.05        0.83 o   0.2102E+01
  -8   1   5      224.95      205.81        6.00 o   0.1884E-02
  -7   1   5        6.69        5.39        1.48 o   0.2791E+00
  -6   1   5       19.54       18.00        2.83 o   0.3627E-01
  -5   1   5      412.86      394.05       10.17 o   0.1062E-02
  -4   1   5      318.35      287.47        9.30 o   0.1343E-02
  -3   1   5      527.09      495.09       12.30 o   0.8549E-03
  -2   1   5     1676.86     1525.24       21.01 o   0.2987E-03
  -1   1   5      988.93     1072.74       13.59 o   0.4245E-03
   0   1   5     4359.45     4699.76       27.96 o   0.1258E-03
   1   1   5     1011.49     1072.65       15.60 o   0.4430E-03
   2   1   5     1533.52     1524.70       24.64 o   0.3781E-03
   3   1   5      543.56      495.62       13.03 o   0.8211E-03
   4   1   5      325.64      287.42        7.56 o   0.1312E-02
   5   1   5      370.09      394.06        8.84 o   0.1065E-02
   6   1   5       19.92       17.93        3.00 o   0.3627E-01
   7   1   5        4.65        5.36        1.44 o   0.2890E+00
   8   1   5      223.17      205.96        8.92 o   0.1896E-02
  -8   2   5       15.30       12.80        2.57 o   0.6105E-01
  -7   2   5       10.65       12.25        1.50 o   0.6573E-01
  -6   2   5      238.44      241.00        8.54 o   0.1726E-02
  -5   2   5      258.42      296.66       10.50 o   0.1278E-02
  -4   2   5      253.99      238.45        9.75 o   0.1665E-02
  -3   2   5      806.96      760.52       17.21 o   0.5904E-03
  -2   2   5     2936.67     2958.68       36.69 o   0.2402E-03
  -1   2   5      593.61      660.48       11.42 o   0.6288E-03
   0   2   5      206.31      203.27        7.73 o   0.1970E-02
   1   2   5      616.55      660.77       11.32 o   0.6613E-03
   2   2   5     3138.02     2958.33       42.02 o   0.1899E-03
   3   2   5      751.14      760.27       21.95 o   0.6398E-03
   4   2   5      236.58      238.27        5.19 o   0.1732E-02
   5   2   5      291.04      296.40        8.23 o   0.1416E-02
   6   2   5      247.89      241.02        7.98 o   0.1699E-02
   7   2   5       11.38       12.25        1.45 o   0.6673E-01
   8   2   5       14.90       12.79        2.72 o   0.6163E-01
  -8   3   5       10.76       10.47        2.07 o   0.8871E-01
  -7   3   5        5.53        5.03        2.05 o   0.3267E+00
  -6   3   5       83.42       83.51        4.25 o   0.5110E-02
  -5   3   5      775.25      806.56       17.33 o   0.5817E-03
  -4   3   5      448.24      470.66       10.99 o   0.9005E-03
  -3   3   5      759.49      773.88       23.93 o   0.6276E-03
  -2   3   5       22.93       19.45        4.18 o   0.3091E-01
  -1   3   5      862.34      956.28       19.65 o   0.4582E-03
   0   3   5        4.36        1.98        1.64 o   0.1100E+01
   1   3   5      971.90      956.60       16.69 o   0.5271E-03
   2   3   5       20.21       19.36        2.94 o   0.3235E-01
   3   3   5      963.28      773.53       29.57 o   0.4202E-03
   4   3   5      481.55      470.91        8.22 o   0.9372E-03
   5   3   5      775.53      807.13       11.90 o   0.5809E-03
   6   3   5       86.90       83.50        3.79 o   0.5010E-02
   7   3   5        6.33        5.07        1.37 o   0.3096E+00
   8   3   5       10.53       10.52        1.56 o   0.8843E-01
  -8   4   5        3.52        4.30        1.43 o   0.4315E+00
  -7   4   5       26.92       28.69        3.25 o   0.1848E-01
  -6   4   5       11.96       10.73        1.90 o   0.8199E-01
  -5   4   5      112.93      125.49        6.48 o   0.3058E-02
  -4   4   5       22.87       17.07        3.22 o   0.3647E-01
  -3   4   5     1738.76     1491.36       28.72 o   0.2549E-03
  -2   4   5      539.11      446.49       13.71 o   0.7880E-03
  -1   4   5      741.81      727.61       15.56 o   0.6556E-03
   0   4   5     1736.89     1747.46       24.64 o   0.3392E-03
   1   4   5      800.22      728.25       13.97 o   0.5797E-03
   2   4   5      541.38      446.64       15.49 o   0.7831E-03
   3   4   5     1457.87     1491.41       14.54 o   0.3712E-03
   4   4   5       17.93       16.96        2.27 o   0.3989E-01
   5   4   5      124.19      125.39        5.09 o   0.3225E-02
   6   4   5        9.49       10.77        1.94 o   0.8080E-01
   7   4   5       25.87       28.77        2.68 o   0.1816E-01
   8   4   5        4.73        4.31        1.11 o   0.4381E+00
  -8   5   5       40.45       53.15        2.64 o   0.7686E-02
  -7   5   5       89.21       82.72        3.79 o   0.4978E-02
  -6   5   5       95.62       96.02        4.44 o   0.4326E-02
  -5   5   5       20.39       26.27        3.37 o   0.1990E-01
  -4   5   5        6.23        4.74        5.03 o   0.3226E+00
  -3   5   5      742.97      694.40       15.67 o   0.6277E-03
  -2   5   5      145.09      128.52        8.54 o   0.2963E-02
  -1   5   5      633.51      588.76       14.43 o   0.7266E-03
   0   5   5      355.02      346.47        9.45 o   0.1221E-02
   1   5   5      631.25      587.92       17.26 o   0.7296E-03
   2   5   5      148.88      128.55        5.90 o   0.2911E-02
   3   5   5      708.82      694.80       10.77 o   0.6761E-03
   4   5   5        1.57        4.74        1.82 o   0.2902E+00
   5   5   5       24.26       26.32        3.24 o   0.2074E-01
   6   5   5       93.43       95.82        7.68 o   0.4294E-02
   7   5   5       89.67       82.74        4.52 o   0.4964E-02
   8   5   5       64.06       53.12        2.94 o   0.7876E-02
  -7   6   5       19.70       23.26        2.24 o   0.2474E-01
  -6   6   5       58.51       64.37        4.98 o   0.6674E-02
  -5   6   5        0.53        3.51        1.24 o   0.4378E+00
  -4   6   5       62.96       72.96        5.38 o   0.5528E-02
  -3   6   5       28.88       30.29        3.90 o   0.1722E-01
  -2   6   5       48.84       53.00        3.47 o   0.8304E-02
  -1   6   5      120.26      127.21        3.06 o   0.3119E-02
   0   6   5      742.76      729.08       10.65 o   0.6567E-03
   1   6   5      117.23      126.92        3.95 o   0.3089E-02
   2   6   5       47.35       53.04        3.01 o   0.8203E-02
   3   6   5       28.46       30.31        2.77 o   0.1712E-01
   4   6   5       76.17       72.91        5.29 o   0.5803E-02
   5   6   5        1.38        3.53        1.97 o   0.4700E+00
   6   6   5       65.33       64.56        4.64 o   0.6837E-02
   7   6   5       23.73       23.23        2.34 o   0.2570E-01
  -7   7   5       35.29       34.89        2.43 o   0.1462E-01
  -6   7   5       66.97       63.30        3.33 o   0.6832E-02
  -5   7   5      136.11      132.27        6.64 o   0.3079E-02
  -4   7   5      256.22      255.91        8.84 o   0.1642E-02
  -3   7   5       52.17       51.75        3.01 o   0.8883E-02
  -2   7   5      144.10      146.25        3.93 o   0.2821E-02
  -1   7   5      244.35      260.03        4.38 o   0.1544E-02
   0   7   5        3.23        3.16        0.92 o   0.7912E+00
   1   7   5      251.85      259.56        6.18 o   0.1588E-02
   2   7   5      130.24      146.41        5.56 o   0.2654E-02
   3   7   5       50.13       51.68        3.39 o   0.8830E-02
   4   7   5      243.35      256.26        6.76 o   0.1571E-02
   5   7   5      134.80      132.02        6.71 o   0.3100E-02
   6   7   5       66.68       63.40        4.54 o   0.6835E-02
   7   7   5       37.45       34.91        4.06 o   0.1430E-01
  -7   8   5       49.76      107.97        4.16 o   0.2886E-02
  -6   8   5       22.44       20.83        1.91 o   0.2970E-01
  -5   8   5      137.55      146.49        4.33 o   0.2737E-02
  -4   8   5      132.18      104.25        4.93 o   0.3458E-02
  -3   8   5       11.35       10.51        1.91 o   0.8709E-01
  -2   8   5       11.38       11.83        1.56 o   0.7775E-01
  -1   8   5       10.46       10.11        1.39 o   0.9265E-01
   0   8   5      293.63      304.46        6.12 o   0.1357E-02
   1   8   5        9.71       10.07        1.69 o   0.9273E-01
   2   8   5       12.17       11.82        1.67 o   0.7653E-01
   3   8   5        7.99       10.58        2.04 o   0.8238E-01
   4   8   5      106.23      104.42        6.07 o   0.3947E-02
   5   8   5      137.54      146.76        6.53 o   0.2726E-02
   6   8   5       24.42       20.88        3.78 o   0.2880E-01
   7   8   5      124.74      107.97        6.23 o   0.3567E-02
  -6   9   5       28.25       36.90        2.46 o   0.1294E-01
  -5   9   5      126.64      126.28        4.66 o   0.3278E-02
  -4   9   5       62.59       60.49        3.37 o   0.7282E-02
  -3   9   5      121.48      118.60        4.44 o   0.3445E-02
  -2   9   5      271.68      268.65        7.16 o   0.1557E-02
  -1   9   5       80.78       90.39        3.27 o   0.4421E-02
   0   9   5      447.76      452.02        8.13 o   0.9887E-03
   1   9   5       82.71       90.35        5.00 o   0.4471E-02
   2   9   5      243.95      268.94        7.57 o   0.1446E-02
   3   9   5      122.51      118.54        4.79 o   0.3430E-02
   4   9   5       59.39       60.56        3.74 o   0.7317E-02
   5   9   5      129.89      126.33        4.73 o   0.3229E-02
   6   9   5       42.92       36.77        4.13 o   0.1316E-01
  -5  10   5        2.48        2.16        1.06 o   0.1432E+01
  -4  10   5      143.16      142.02        4.91 o   0.2888E-02
  -3  10   5       46.94       49.10        2.85 o   0.9455E-02
  -2  10   5       71.48       70.40        3.49 o   0.6181E-02
  -1  10   5      171.34      160.00        5.17 o   0.2461E-02
   0  10   5        2.82        1.76        1.73 o   0.1625E+01
   1  10   5      161.87      160.19        8.17 o   0.2556E-02
   2  10   5       65.07       70.39        4.34 o   0.6061E-02
   3  10   5       47.73       49.01        3.57 o   0.9546E-02
   4  10   5      141.87      141.83        4.98 o   0.2903E-02
   5  10   5        2.43        2.14        1.79 o   0.1454E+01
  -4  11   5       58.61       55.77        3.33 o   0.7961E-02
  -3  11   5       31.78       26.82        3.16 o   0.1997E-01
  -2  11   5      111.95       95.40        6.13 o   0.4023E-02
  -1  11   5      121.76      118.84        4.78 o   0.3433E-02
   0  11   5      240.66      223.18        7.63 o   0.1758E-02
   1  11   5      120.79      118.77        5.65 o   0.3450E-02
   2  11   5      104.24       95.74        4.18 o   0.4183E-02
   3  11   5       26.60       26.85        2.40 o   0.2115E-01
   4  11   5       61.55       55.75        3.40 o   0.7798E-02
  -3  12   5        8.94       10.23        2.21 o   0.8906E-01
  -2  12   5       19.25       31.39        2.60 o   0.1528E-01
  -1  12   5       28.76       39.34        3.30 o   0.1135E-01
   0  12   5       53.93       51.86        3.43 o   0.8865E-02
   1  12   5       40.53       39.37        3.00 o   0.1238E-01
   2  12   5       32.34       31.45        2.50 o   0.1699E-01
   3  12   5       12.82       10.25        2.70 o   0.8632E-01
   0   0   6     2568.13     2917.83       29.36 o   0.1547E-03
   1   0   6       67.62       78.40        3.90 o   0.5003E-02
   2   0   6      364.10      318.07       12.60 o   0.1176E-02
   3   0   6      264.88      249.73       10.29 o   0.1598E-02
   4   0   6      507.29      471.02       10.28 o   0.8783E-03
   5   0   6       71.13       63.15        4.10 o   0.6581E-02
   6   0   6      345.57      340.12       10.92 o   0.1252E-02
   7   0   6      117.66      119.18        4.24 o   0.3481E-02
   8   0   6       93.85       95.03        5.73 o   0.4500E-02
  -8   1   6       66.40       57.42        4.77 o   0.7379E-02
  -7   1   6       83.75       83.30        3.50 o   0.5028E-02
  -6   1   6       23.10       27.70        2.48 o   0.1975E-01
  -5   1   6      160.91      169.00        6.39 o   0.2402E-02
  -4   1   6      337.36      301.79        8.33 o   0.1269E-02
  -3   1   6     1054.05     1063.22       20.25 o   0.4930E-03
  -2   1   6     3462.99     3389.98       38.04 o   0.2024E-03
  -1   1   6       44.16       38.14        2.80 o   0.1211E-01
   0   1   6      266.28      306.94        9.31 o   0.1227E-02
   1   1   6       36.18       37.99        3.27 o   0.1244E-01
   2   1   6     3316.19     3387.91       38.98 o   0.2052E-03
   3   1   6     1043.00     1062.72       18.17 o   0.4841E-03
   4   1   6      295.00      301.63        8.33 o   0.1401E-02
   5   1   6      168.00      169.12        5.68 o   0.2457E-02
   6   1   6       27.34       27.79        3.34 o   0.2053E-01
   7   1   6       84.44       83.28        3.66 o   0.5044E-02
   8   1   6       57.86       57.31        4.60 o   0.7853E-02
  -8   2   6      148.61      138.11        6.78 o   0.2855E-02
  -7   2   6       72.71       80.99        4.07 o   0.5098E-02
  -6   2   6       21.57       31.03        3.36 o   0.1578E-01
  -5   2   6      563.65      656.07       13.67 o   0.5900E-03
  -4   2   6      115.94      122.67        5.75 o   0.3219E-02
  -3   2   6      640.53      674.84       14.34 o   0.6604E-03
  -2   2   6      701.32      693.21       18.36 o   0.6871E-03
  -1   2   6      115.82      134.84        6.39 o   0.2795E-02
   0   2   6      359.38      397.81        9.08 o   0.9999E-03
   1   2   6      143.08      134.92        6.08 o   0.2947E-02
   2   2   6      650.44      694.13       16.58 o   0.6387E-03
   3   2   6      645.35      675.03       13.90 o   0.6668E-03
   4   2   6      122.53      122.71        3.86 o   0.3316E-02
   5   2   6      655.34      655.89       12.12 o   0.7251E-03
   6   2   6       32.85       31.05        3.67 o   0.1700E-01
   7   2   6       77.74       80.84        3.51 o   0.5268E-02
   8   2   6      149.99      138.16        7.11 o   0.2837E-02
  -8   3   6       41.53       39.82        3.39 o   0.1232E-01
  -7   3   6      167.05      167.29        5.73 o   0.2468E-02
  -6   3   6      315.74      351.53        7.98 o   0.1119E-02
  -5   3   6      606.59      575.00       14.21 o   0.7569E-03
  -4   3   6     1585.87     1546.61       15.65 o   0.3598E-03
  -3   3   6     1392.79     1247.60       31.87 o   0.3440E-03
  -2   3   6     1805.48     1714.92       30.92 o   0.3087E-03
  -1   3   6     3093.06     2997.19       33.42 o   0.2154E-03
   0   3   6     2373.66     2505.72       28.71 o   0.2268E-03
   1   3   6     2852.88     2998.57       34.88 o   0.1972E-03
   2   3   6     1745.08     1715.04       22.75 o   0.3389E-03
   3   3   6     1356.94     1247.52       22.09 o   0.3676E-03
   4   3   6     1551.06     1546.56       14.37 o   0.3798E-03
   5   3   6      591.77      575.10       11.57 o   0.7833E-03
   6   3   6      313.56      351.58        8.79 o   0.1111E-02
   7   3   6      173.75      167.31        5.09 o   0.2404E-02
   8   3   6       43.81       39.85        3.83 o   0.1206E-01
  -8   4   6        8.25       39.29        1.76 o   0.9315E-02
  -7   4   6        2.33        2.37        1.03 o   0.1176E+01
  -6   4   6      159.02      165.99        5.54 o   0.2389E-02
  -5   4   6       86.71      101.47        5.90 o   0.3818E-02
  -4   4   6      593.48      703.37       12.60 o   0.5443E-03
  -3   4   6      434.79      372.59       14.69 o   0.9856E-03
  -2   4   6      472.50      405.25       13.52 o   0.9127E-03
  -1   4   6     1014.09      952.02       19.68 o   0.4856E-03
   0   4   6      159.37      149.91        8.09 o   0.2652E-02
   1   4   6     1007.12      951.02       13.39 o   0.4915E-03
   2   4   6      479.00      405.48       15.00 o   0.8963E-03
   3   4   6      390.11      371.77        8.16 o   0.1119E-02
   4   4   6      696.81      703.69       11.30 o   0.6824E-03
   5   4   6       89.29      101.60        4.63 o   0.3860E-02
   6   4   6      159.95      166.02        6.31 o   0.2397E-02
   7   4   6        3.40        2.38        1.03 o   0.1090E+01
   8   4   6       46.10       39.31        2.65 o   0.1179E-01
  -8   5   6       24.88       37.32        2.00 o   0.1190E-01
  -7   5   6       36.55       63.31        3.13 o   0.5904E-02
  -6   5   6      129.99      139.75        7.87 o   0.2857E-02
  -5   5   6        2.53        9.48        3.93 o   0.8372E-01
  -4   5   6       69.50       74.04        5.20 o   0.5727E-02
  -3   5   6       66.64       66.74        3.96 o   0.6669E-02
  -2   5   6      718.20      686.40       11.07 o   0.6601E-03
  -1   5   6      245.27      257.31        9.24 o   0.1549E-02
   0   5   6       19.76       16.23        2.11 o   0.4163E-01
   1   5   6      281.04      257.33       11.58 o   0.1514E-02
   2   5   6      663.97      685.77        7.40 o   0.6709E-03
   3   5   6       74.04       66.76        3.63 o   0.6353E-02
   4   5   6       78.18       73.99        4.90 o   0.5720E-02
   5   5   6       10.18        9.47        2.48 o   0.1003E+00
   6   5   6      129.37      139.67        8.93 o   0.2852E-02
   7   5   6       68.14       63.44        3.95 o   0.6812E-02
   8   5   6       41.55       37.23        2.30 o   0.1293E-01
  -7   6   6        1.94        2.69        1.19 o   0.1007E+01
  -6   6   6      128.52      124.86        7.13 o   0.3262E-02
  -5   6   6      637.76      576.75       15.89 o   0.7052E-03
  -4   6   6       26.18       33.21        4.86 o   0.1469E-01
  -3   6   6      130.45      111.07        5.66 o   0.3410E-02
  -2   6   6      219.73      202.62        5.00 o   0.1925E-02
  -1   6   6      328.65      326.67        5.16 o   0.1310E-02
   0   6   6      572.02      546.26        8.37 o   0.7985E-03
   1   6   6      312.96      327.25        6.77 o   0.1272E-02
   2   6   6      198.54      202.67        5.39 o   0.2033E-02
   3   6   6      123.59      111.22        4.43 o   0.3526E-02
   4   6   6       21.70       33.26        2.91 o   0.1398E-01
   5   6   6      581.56      576.67       13.39 o   0.8034E-03
   6   6   6      137.54      124.91        9.15 o   0.3128E-02
   7   6   6        1.83        2.69        1.14 o   0.9992E+00
  -7   7   6       41.78       41.01        2.50 o   0.1184E-01
  -6   7   6       58.67       56.70        3.74 o   0.7856E-02
  -5   7   6       27.47       24.44        2.58 o   0.2336E-01
  -4   7   6       76.08       79.99        4.02 o   0.5168E-02
  -3   7   6       67.28       67.67        3.38 o   0.6413E-02
  -2   7   6       68.67       67.40        3.19 o   0.6531E-02
  -1   7   6     1131.62     1171.35       11.38 o   0.4361E-03
   0   7   6        0.87        0.55        0.47 o   0.1582E+01
   1   7   6     1050.16     1171.77       14.01 o   0.3755E-03
   2   7   6       64.43       67.58        3.19 o   0.6515E-02
   3   7   6       59.77       67.84        3.79 o   0.6082E-02
   4   7   6       70.69       80.19        3.97 o   0.4984E-02
   5   7   6       24.31       24.39        3.40 o   0.2435E-01
   6   7   6       62.55       56.71        6.19 o   0.7641E-02
   7   7   6       44.43       41.03        4.31 o   0.1157E-01
  -6   8   6        0.13        1.55        1.35 o   0.1690E+01
  -5   8   6       23.21       19.47        1.94 o   0.3161E-01
  -4   8   6       54.26       59.57        4.04 o   0.7305E-02
  -3   8   6       20.48       20.69        1.99 o   0.3156E-01
  -2   8   6      788.63      775.62       10.53 o   0.6236E-03
  -1   8   6      519.14      509.81        7.70 o   0.8787E-03
   0   8   6      171.49      167.04        5.61 o   0.2432E-02
   1   8   6      503.63      510.01        9.44 o   0.8866E-03
   2   8   6      784.50      775.34       12.26 o   0.6286E-03
   3   8   6       17.30       20.76        2.04 o   0.3024E-01
   4   8   6       45.59       59.56        4.23 o   0.6874E-02
   5   8   6       23.39       19.45        3.09 o   0.3158E-01
   6   8   6        2.62        1.55        1.21 o   0.1805E+01
  -6   9   6       14.05       16.30        1.80 o   0.4087E-01
  -5   9   6       24.94       25.75        2.23 o   0.2214E-01
  -4   9   6       12.66       13.28        2.24 o   0.6144E-01
  -3   9   6       89.14       93.64        3.81 o   0.4432E-02
  -2   9   6      303.67      323.91        8.67 o   0.1254E-02
  -1   9   6      605.65      621.79       10.56 o   0.7381E-03
   0   9   6     1782.43     1783.41       16.23 o   0.3417E-03
   1   9   6      668.09      621.40       16.23 o   0.6880E-03
   2   9   6      298.18      324.07        8.58 o   0.1233E-02
   3   9   6       79.30       93.49        4.47 o   0.4215E-02
   4   9   6       10.37       13.37        1.96 o   0.5777E-01
   5   9   6       21.97       25.76        2.13 o   0.2135E-01
   6   9   6       17.98       16.28        2.72 o   0.4171E-01
  -5  10   6        2.59        5.80        0.93 o   0.2362E+00
  -4  10   6       11.94       11.98        1.94 o   0.7301E-01
  -3  10   6      173.64      172.00        5.88 o   0.2379E-02
  -2  10   6      216.58      210.99        6.32 o   0.1931E-02
  -1  10   6      311.01      309.59        7.81 o   0.1377E-02
   0  10   6       68.19       64.49        3.45 o   0.6671E-02
   1  10   6      311.91      309.48        9.21 o   0.1373E-02
   2  10   6      224.88      210.95        7.46 o   0.1875E-02
   3  10   6      178.62      171.98        6.38 o   0.2334E-02
   4  10   6       13.02       11.98        2.21 o   0.7135E-01
   5  10   6        6.05        5.83        1.98 o   0.2628E+00
  -4  11   6        6.85        6.72        1.36 o   0.2051E+00
  -3  11   6       24.34       23.87        2.20 o   0.2431E-01
  -2  11   6       46.61       50.68        2.92 o   0.9014E-02
  -1  11   6      103.67       88.66        5.18 o   0.4387E-02
   0  11   6       36.11       35.34        3.21 o   0.1473E-01
   1  11   6       97.50       88.78        5.03 o   0.4537E-02
   2  11   6       50.04       50.63        2.94 o   0.9270E-02
   3  11   6       24.89       23.83        2.30 o   0.2420E-01
   4  11   6        5.50        6.73        1.21 o   0.1988E+00
  -3  12   6        1.81        2.18        1.41 o   0.1420E+01
  -2  12   6        1.12       30.78        2.74 o   0.1240E-01
  -1  12   6        3.75        7.09        1.42 o   0.1620E+00
   0  12   6       21.72       27.69        2.95 o   0.1965E-01
   1  12   6        6.02        7.06        1.24 o   0.1773E+00
   2  12   6       32.46       30.68        2.41 o   0.1726E-01
   1   0   7        2.78        0.04        1.50 o   0.3830E+00
   2   0   7     1203.96     1125.31       23.37 o   0.4209E-03
   3   0   7       20.58       28.33        2.70 o   0.1715E-01
   4   0   7        1.83        0.03        1.13 o   0.1801E+01
   5   0   7       92.19       89.00        4.65 o   0.4725E-02
   6   0   7       30.75       36.62        3.98 o   0.1378E-01
   7   0   7      111.44      106.33        5.12 o   0.3847E-02
   8   0   7       79.99       66.52        5.13 o   0.6029E-02
  -8   1   7        8.49        6.83        1.98 o   0.1878E+00
  -7   1   7        1.20        0.07        1.46 o   0.3410E+00
  -6   1   7       62.24       67.61        3.04 o   0.6229E-02
  -5   1   7       29.72       36.16        2.97 o   0.1395E-01
  -4   1   7      155.49      155.45        5.86 o   0.2642E-02
  -3   1   7      795.71      814.62       15.82 o   0.5915E-03
  -2   1   7      449.25      457.14       15.00 o   0.9713E-03
  -1   1   7      963.80      886.88       13.64 o   0.4979E-03
   0   1   7      157.87      195.17        6.66 o   0.1903E-02
   1   1   7      919.88      887.90       16.25 o   0.5439E-03
   2   1   7      383.06      456.63       14.26 o   0.8201E-03
   3   1   7      794.58      815.25       18.66 o   0.5888E-03
   4   1   7      149.08      155.33        4.58 o   0.2578E-02
   5   1   7       30.34       36.18        2.72 o   0.1402E-01
   6   1   7       62.93       67.60        3.93 o   0.6259E-02
   7   1   7        1.88        0.06        1.57 o   0.3264E+00
   8   1   7        9.20        6.80        1.55 o   0.1844E+00
  -8   2   7       20.17       23.39        2.58 o   0.2480E-01
  -7   2   7       24.05       23.78        2.46 o   0.2503E-01
  -6   2   7        2.32        3.85        1.37 o   0.5237E+00
  -5   2   7      149.82      156.01        5.92 o   0.2626E-02
  -4   2   7      184.76      207.90        6.87 o   0.1829E-02
  -3   2   7      205.47      192.91        8.46 o   0.2045E-02
  -2   2   7     1093.38      990.42       16.11 o   0.4376E-03
  -1   2   7       42.87       88.86        3.25 o   0.3641E-02
   0   2   7     1622.38     1796.23       25.38 o   0.2548E-03
   1   2   7       97.52       88.90        5.71 o   0.4537E-02
   2   2   7     1029.33      990.81       19.53 o   0.4952E-03
   3   2   7      175.89      192.68        7.01 o   0.1997E-02
   4   2   7      213.44      207.76        6.38 o   0.1957E-02
   5   2   7      150.96      156.07        5.98 o   0.2637E-02
   6   2   7        2.29        3.81        1.43 o   0.5335E+00
   7   2   7       24.45       23.77        2.66 o   0.2493E-01
   8   2   7       24.21       23.43        3.03 o   0.2539E-01
  -8   3   7        2.53       16.67        1.22 o   0.3294E-01
  -7   3   7       44.19       43.95        2.98 o   0.1066E-01
  -6   3   7       94.16      101.17        4.43 o   0.4014E-02
  -5   3   7        3.87        2.78        1.55 o   0.9060E+00
  -4   3   7      207.39      208.82        5.82 o   0.1960E-02
  -3   3   7      596.61      579.22       11.77 o   0.7793E-03
  -2   3   7     2465.78     2539.57       30.61 o   0.2468E-03
  -1   3   7      998.07     1046.59       20.80 o   0.4631E-03
   0   3   7     1102.09     1029.63       22.69 o   0.4542E-03
   1   3   7     1004.29     1047.09       22.21 o   0.4677E-03
   2   3   7     2660.75     2538.87       30.58 o   0.2268E-03
   3   3   7      586.28      579.74        8.06 o   0.7981E-03
   4   3   7      195.25      208.99        6.72 o   0.1875E-02
   5   3   7        1.99        2.78        1.79 o   0.9209E+00
   6   3   7       88.24      101.31        4.79 o   0.3882E-02
   7   3   7       41.50       44.02        2.59 o   0.1040E-01
   8   3   7       17.80       16.76        2.55 o   0.4090E-01
  -8   4   7        5.61       24.53        1.61 o   0.1884E-01
  -7   4   7      183.01      177.91        5.37 o   0.2277E-02
  -6   4   7       15.39       18.97        1.94 o   0.3324E-01
  -5   4   7      140.27      141.02        9.75 o   0.2909E-02
  -4   4   7       19.04       20.56        2.24 o   0.2935E-01
  -3   4   7       97.71      101.09        4.48 o   0.3966E-02
  -2   4   7      132.30      123.02        4.97 o   0.3235E-02
  -1   4   7      627.00      638.53       12.32 o   0.7404E-03
   0   4   7     1455.65     1651.68       27.30 o   0.2668E-03
   1   4   7      624.72      638.48       11.16 o   0.7370E-03
   2   4   7      129.20      122.82        4.87 o   0.3285E-02
   3   4   7       99.08      100.79        4.35 o   0.4017E-02
   4   4   7       18.60       20.57        2.28 o   0.2915E-01
   5   4   7      147.90      141.16        6.74 o   0.2836E-02
   6   4   7       15.86       18.97        2.31 o   0.3347E-01
   7   4   7      186.07      177.87        6.17 o   0.2250E-02
   8   4   7       23.18       24.51        1.85 o   0.2370E-01
  -8   5   7       41.44       39.25        3.30 o   0.1252E-01
  -7   5   7        7.40        7.22        1.61 o   0.1675E+00
  -6   5   7       58.08       64.45        3.62 o   0.6457E-02
  -5   5   7       32.32       35.26        3.81 o   0.1379E-01
  -4   5   7      541.70      446.91       14.80 o   0.7764E-03
  -3   5   7      395.62      366.68        7.96 o   0.1099E-02
  -2   5   7        3.11        3.72        1.09 o   0.6289E+00
  -1   5   7      876.93      895.80       17.81 o   0.5535E-03
   0   5   7      462.14      480.52        9.24 o   0.9200E-03
   1   5   7      833.86      895.52       10.60 o   0.5094E-03
   2   5   7        5.21        3.70        1.29 o   0.5882E+00
   3   5   7      395.28      366.75        8.34 o   0.1101E-02
   4   5   7      459.46      446.61       11.78 o   0.9693E-03
   5   5   7       36.16       35.22        3.80 o   0.1419E-01
   6   5   7       61.39       64.45        6.34 o   0.6600E-02
   7   5   7        8.28        7.17        1.61 o   0.1649E+00
  -7   6   7        1.12        1.30        0.96 o   0.2131E+01
  -6   6   7        9.87       11.90        2.08 o   0.6976E-01
  -5   6   7       72.22       82.88        5.02 o   0.4869E-02
  -4   6   7       29.66       31.20        3.06 o   0.1715E-01
  -3   6   7       15.79       16.36        2.40 o   0.4476E-01
  -2   6   7       14.97       12.41        1.61 o   0.6177E-01
  -1   6   7      344.25      332.10        6.12 o   0.1255E-02
   0   6   7      666.58      687.93       10.99 o   0.6612E-03
   1   6   7      313.30      331.34        7.27 o   0.1219E-02
   2   6   7       12.28       12.38        1.49 o   0.6437E-01
   3   6   7       11.38       16.40        1.73 o   0.4134E-01
   4   6   7       28.47       31.24        3.07 o   0.1690E-01
   5   6   7       69.69       82.85        5.11 o   0.4801E-02
   6   6   7       10.65       11.85        3.39 o   0.7169E-01
   7   6   7        1.32        1.31        0.98 o   0.2174E+01
  -7   7   7       20.76       23.38        1.55 o   0.2593E-01
  -6   7   7       73.24       70.27        4.01 o   0.6107E-02
  -5   7   7       86.91       91.74        5.51 o   0.4560E-02
  -4   7   7      323.88      298.38       10.25 o   0.1323E-02
  -3   7   7      104.09      101.70        4.17 o   0.4041E-02
  -2   7   7       79.66       79.82        3.08 o   0.5226E-02
  -1   7   7      252.32      252.79        5.14 o   0.1655E-02
   0   7   7      979.90      978.75       11.21 o   0.5325E-03
   1   7   7      254.70      252.96        8.74 o   0.1652E-02
   2   7   7       73.08       79.88        3.39 o   0.5023E-02
   3   7   7      100.87      101.85        4.62 o   0.4018E-02
   4   7   7      195.91      298.16        5.32 o   0.1028E-02
   5   7   7       80.82       91.88        5.36 o   0.4398E-02
   6   7   7       65.86       70.34        6.19 o   0.6064E-02
   7   7   7       28.64       23.32        3.43 o   0.2468E-01
  -6   8   7       10.81       11.00        1.68 o   0.7952E-01
  -5   8   7      110.02       86.55        5.08 o   0.4270E-02
  -4   8   7      379.08      348.32       11.14 o   0.1139E-02
  -3   8   7       15.98       28.75        2.06 o   0.1701E-01
  -2   8   7      752.93      809.23       10.38 o   0.5519E-03
  -1   8   7      455.85      428.39        7.36 o   0.9701E-03
   0   8   7      150.47      156.77        4.80 o   0.2651E-02
   1   8   7      461.04      428.32        8.99 o   0.9569E-03
   2   8   7      753.95      809.80       10.96 o   0.5520E-03
   3   8   7       15.58       28.56        2.01 o   0.1715E-01
   4   8   7      353.74      348.27        8.57 o   0.1225E-02
   5   8   7       96.00       86.77        5.49 o   0.4618E-02
   6   8   7        5.33       10.95        1.47 o   0.7078E-01
  -6   9   7       24.45       24.25        2.16 o   0.2434E-01
  -5   9   7       46.93       48.72        3.59 o   0.9612E-02
  -4   9   7      211.12      191.36        8.13 o   0.2006E-02
  -3   9   7      876.97      792.33       11.21 o   0.5281E-03
  -2   9   7       83.24       85.80        3.73 o   0.4810E-02
  -1   9   7      244.92      240.85        6.14 o   0.1714E-02
   0   9   7       64.06       57.22        3.36 o   0.7470E-02
   1   9   7      253.32      240.95        8.09 o   0.1667E-02
   2   9   7       81.96       85.85        3.67 o   0.4770E-02
   3   9   7      799.72      791.52       13.31 o   0.6190E-03
   4   9   7      196.76      191.59        7.53 o   0.2115E-02
   5   9   7       38.97       48.69        2.63 o   0.9036E-02
  -5  10   7        4.65        6.04        1.29 o   0.2146E+00
  -4  10   7        2.38        2.27        1.37 o   0.1348E+01
  -3  10   7       81.95       77.19        3.68 o   0.5472E-02
  -2  10   7       76.52       65.38        3.47 o   0.6308E-02
  -1  10   7      135.85      132.62        5.30 o   0.3077E-02
   0  10   7      122.02      115.45        4.83 o   0.3477E-02
   1  10   7      131.99      132.86        4.53 o   0.3123E-02
   2  10   7       74.34       65.21        4.44 o   0.6415E-02
   3  10   7       70.96       77.33        4.86 o   0.5479E-02
   4  10   7        3.38        2.31        1.46 o   0.1197E+01
  -3  11   7       52.88       45.58        3.79 o   0.9813E-02
  -2  11   7       51.08       60.22        4.29 o   0.6833E-02
  -1  11   7        4.62        3.87        1.73 o   0.5685E+00
   0  11   7      334.65      306.90        8.96 o   0.1282E-02
   1  11   7        3.75        3.84        1.43 o   0.6103E+00
   2  11   7       63.05       60.07        3.85 o   0.7229E-02
   3  11   7       43.87       45.59        2.73 o   0.1026E-01
   4  11   7        6.17        7.84        2.00 o   0.1359E+00
  -2  12   7       -0.72        0.59        0.80 o   0.1401E+01
  -1  12   7       33.69       47.49        3.35 o   0.8800E-02
   0  12   7       -0.61        0.11        0.74 o   0.3445E+00
   1  12   7       46.63       47.56        2.92 o   0.9736E-02
   2  12   7        1.25        0.58        0.94 o   0.1298E+01
   0   0   8      233.02      270.50       11.69 o   0.1406E-02
   1   0   8      802.36      747.86       19.66 o   0.5935E-03
   2   0   8      570.41      526.53       18.27 o   0.7899E-03
   3   0   8      214.69      216.92       11.21 o   0.1929E-02
   4   0   8      238.88      217.63        6.29 o   0.1772E-02
   5   0   8      183.66      180.15        6.80 o   0.2262E-02
   6   0   8        0.83        1.03        1.21 o   0.1977E+01
   7   0   8       27.33       24.24        2.74 o   0.2361E-01
   8   0   8       45.34       42.84        2.77 o   0.1115E-01
  -8   1   8        0.64        1.00        0.67 o   0.2114E+01
  -7   1   8       61.39       64.28        3.72 o   0.6773E-02
  -6   1   8      374.43      404.74        9.06 o   0.1013E-02
  -5   1   8       18.25       15.97        3.15 o   0.4299E-01
  -4   1   8      275.63      283.64        7.09 o   0.1470E-02
  -3   1   8      296.22      269.67       10.34 o   0.1440E-02
  -2   1   8       68.16       65.88        5.20 o   0.6553E-02
  -1   1   8      384.13      459.68       14.59 o   0.8020E-03
   0   1   8       51.62       50.94        4.40 o   0.9250E-02
   1   1   8      483.09      460.14       14.95 o   0.9258E-03
   2   1   8       62.37       66.09        6.59 o   0.6424E-02
   3   1   8      255.72      269.92        7.60 o   0.1484E-02
   4   1   8      274.81      283.97        7.12 o   0.1463E-02
   5   1   8       20.90       15.95        2.83 o   0.4117E-01
   6   1   8      400.55      404.89       13.75 o   0.1084E-02
   7   1   8       65.03       64.39        3.96 o   0.6845E-02
   8   1   8        1.67        0.99        0.95 o   0.2012E+01
  -8   2   8      111.11      101.04        5.26 o   0.3948E-02
  -7   2   8      162.72      150.62        5.64 o   0.2613E-02
  -6   2   8      204.27      215.95        6.58 o   0.1823E-02
  -5   2   8      262.51      269.35        7.11 o   0.1516E-02
  -4   2   8     1012.85      963.02       17.27 o   0.4893E-03
  -3   2   8      513.45      494.35       10.69 o   0.8793E-03
  -2   2   8      795.09      826.98       21.40 o   0.5691E-03
  -1   2   8     1109.14     1108.18       23.97 o   0.4802E-03
   0   2   8      619.75      668.01       17.82 o   0.6443E-03
   1   2   8      962.71     1109.60       21.05 o   0.3642E-03
   2   2   8      914.95      827.54       14.88 o   0.5107E-03
   3   2   8      488.00      494.40        7.83 o   0.9143E-03
   4   2   8     1019.06      963.56       13.92 o   0.4838E-03
   5   2   8      260.71      269.99        9.78 o   0.1500E-02
   6   2   8      212.85      216.02        7.16 o   0.1877E-02
   7   2   8      166.81      150.58        6.06 o   0.2568E-02
   8   2   8      102.67      101.05        3.93 o   0.4123E-02
  -8   3   8       22.12       25.32        2.22 o   0.2261E-01
  -7   3   8      158.57      152.20        5.26 o   0.2642E-02
  -6   3   8       47.27       47.93        3.18 o   0.9756E-02
  -5   3   8      153.55      161.81        5.72 o   0.2421E-02
  -4   3   8      290.80      272.63        8.06 o   0.1465E-02
  -3   3   8      135.75      134.47        5.92 o   0.3045E-02
  -2   3   8     1712.74     1698.56       25.60 o   0.3507E-03
  -1   3   8     1503.17     1351.85       28.13 o   0.3226E-03
   0   3   8     1822.35     1640.52       31.34 o   0.2784E-03
   1   3   8     1356.21     1352.35       17.24 o   0.4160E-03
   2   3   8     1649.18     1698.89       32.72 o   0.3267E-03
   3   3   8      117.81      134.93        3.41 o   0.2806E-02
   4   3   8      274.93      272.69       10.47 o   0.1539E-02
   5   3   8      165.76      161.82        7.55 o   0.2498E-02
   6   3   8       43.29       47.90        3.46 o   0.9467E-02
   7   3   8      161.21      152.40        5.81 o   0.2612E-02
   8   3   8       22.54       25.28        2.74 o   0.2282E-01
  -7   4   8       23.96       20.29        2.43 o   0.2972E-01
  -6   4   8      248.89      253.65        9.81 o   0.1653E-02
  -5   4   8      116.10      126.50        6.34 o   0.3100E-02
  -4   4   8      123.35      109.92        4.88 o   0.3548E-02
  -3   4   8      254.48      263.10        6.02 o   0.1547E-02
  -2   4   8      272.42      257.23        6.89 o   0.1558E-02
  -1   4   8      468.19      522.58       12.93 o   0.7677E-03
   0   4   8       11.21        6.14        2.07 o   0.2119E+00
   1   4   8      557.07      523.04       13.41 o   0.8125E-03
   2   4   8      283.46      256.68        6.66 o   0.1502E-02
   3   4   8      257.12      263.41        6.72 o   0.1557E-02
   4   4   8      119.18      109.91        5.74 o   0.3622E-02
   5   4   8      125.71      126.56        7.05 o   0.3236E-02
   6   4   8      267.53      253.59        8.15 o   0.1585E-02
   7   4   8       26.24       20.32        2.41 o   0.2871E-01
   8   4   8       86.10       82.33        4.60 o   0.5082E-02
  -7   5   8       21.15       23.41        2.28 o   0.2451E-01
  -6   5   8      216.89      220.76        6.82 o   0.1889E-02
  -5   5   8       32.71       28.58        4.36 o   0.1848E-01
  -4   5   8       98.64       93.76        4.51 o   0.4350E-02
  -3   5   8      432.75      455.15        8.46 o   0.9275E-03
  -2   5   8       29.00       27.96        2.26 o   0.1942E-01
  -1   5   8      285.26      297.30        6.07 o   0.1386E-02
   0   5   8      677.37      666.22        8.51 o   0.7085E-03
   1   5   8      304.62      297.18        6.96 o   0.1403E-02
   2   5   8       27.65       27.99        1.96 o   0.1944E-01
   3   5   8      465.91      455.30        9.07 o   0.9636E-03
   4   5   8       92.57       93.81        5.30 o   0.4384E-02
   5   5   8       23.61       28.59        4.55 o   0.1838E-01
   6   5   8      217.49      220.73       11.37 o   0.1893E-02
   7   5   8       27.48       23.46        3.67 o   0.2395E-01
  -7   6   8       42.59       45.45        2.87 o   0.1031E-01
  -6   6   8        9.30        8.26        2.06 o   0.1357E+00
  -5   6   8      175.71      143.55        8.70 o   0.2495E-02
  -4   6   8       17.78       20.58        2.57 o   0.2921E-01
  -3   6   8      152.92      139.76        5.47 o   0.2795E-02
  -2   6   8      188.99      183.69        5.61 o   0.2206E-02
  -1   6   8      442.22      429.28        7.25 o   0.1004E-02
   0   6   8       88.40      101.51        3.68 o   0.3799E-02
   1   6   8      398.63      428.99        9.44 o   0.9694E-03
   2   6   8      178.68      183.69        4.93 o   0.2213E-02
   3   6   8      137.54      139.73        4.39 o   0.2960E-02
   4   6   8       13.55       20.56        2.10 o   0.2755E-01
   5   6   8      139.50      143.27        9.84 o   0.2827E-02
   6   6   8        4.18        8.24        2.21 o   0.1256E+00
   7   6   8       48.40       45.31        2.99 o   0.1029E-01
  -7   7   8       71.81       75.30        4.92 o   0.5578E-02
  -6   7   8       87.78       93.27        4.71 o   0.4395E-02
  -5   7   8       23.98       20.70        2.97 o   0.2982E-01
  -4   7   8       73.48       69.52        3.81 o   0.6181E-02
  -3   7   8      237.73      244.19        6.16 o   0.1646E-02
  -2   7   8       60.48       60.64        2.77 o   0.7475E-02
  -1   7   8      177.98      177.48        4.45 o   0.2317E-02
   0   7   8       81.34       76.27        3.51 o   0.5414E-02
   1   7   8      162.02      177.45        6.12 o   0.2180E-02
   2   7   8       50.13       60.70        2.63 o   0.7033E-02
   3   7   8      225.34      244.27        6.43 o   0.1579E-02
   4   7   8       58.83       69.47        3.43 o   0.5996E-02
   5   7   8       10.95       20.66        2.90 o   0.2759E-01
   6   7   8       94.97       93.03        7.23 o   0.4488E-02
   7   7   8       88.26       75.50        5.41 o   0.5275E-02
  -6   8   8       28.44       29.80        2.33 o   0.1770E-01
  -5   8   8       48.84       54.41        4.05 o   0.8042E-02
  -4   8   8      102.77      107.16        6.05 o   0.3787E-02
  -3   8   8      141.49      132.69        5.89 o   0.3002E-02
  -2   8   8      149.73      138.89        4.41 o   0.2824E-02
  -1   8   8      471.67      453.15        7.56 o   0.9478E-03
   0   8   8       16.84       15.57        2.07 o   0.4500E-01
   1   8   8      482.44      452.23        8.50 o   0.9214E-03
   2   8   8      147.94      139.16        4.66 o   0.2844E-02
   3   8   8      125.44      132.58        4.02 o   0.3053E-02
   4   8   8      101.33      107.28        4.72 o   0.3751E-02
   5   8   8       57.49       54.37        6.16 o   0.8200E-02
   6   8   8       15.21       29.72        2.03 o   0.1538E-01
  -5   9   8        1.42        2.25        1.23 o   0.1324E+01
  -4   9   8       29.25       24.05        2.92 o   0.2286E-01
  -3   9   8       67.50       81.57        3.61 o   0.5023E-02
  -2   9   8      510.43      529.77       11.13 o   0.8377E-03
  -1   9   8      513.37      483.11        8.77 o   0.8735E-03
   0   9   8      368.26      370.71        9.89 o   0.1171E-02
   1   9   8      524.75      483.20       11.95 o   0.8490E-03
   2   9   8      540.16      528.80        9.58 o   0.8476E-03
   3   9   8       78.27       81.60        3.85 o   0.5347E-02
   4   9   8       22.38       24.06        2.98 o   0.2383E-01
   5   9   8        5.18        2.24        2.66 o   0.1061E+01
  -5  10   8       53.68       51.12        3.07 o   0.9006E-02
  -4  10   8       35.08       39.72        2.44 o   0.1187E-01
  -3  10   8        6.48        8.75        1.36 o   0.1103E+00
  -2  10   8       10.14       10.31        1.62 o   0.8692E-01
  -1  10   8      106.55       97.70        5.37 o   0.4123E-02
   0  10   8       72.27       75.80        4.48 o   0.5588E-02
   1  10   8      105.28       97.45        4.05 o   0.4158E-02
   2  10   8        7.72       10.24        2.27 o   0.8343E-01
   3  10   8        6.79        8.73        1.74 o   0.1120E+00
   4  10   8       34.69       39.65        3.03 o   0.1187E-01
  -3  11   8        9.99        7.52        1.91 o   0.1482E+00
  -2  11   8       43.68       44.49        3.55 o   0.1016E-01
  -1  11   8       25.96       23.50        2.65 o   0.2493E-01
   0  11   8       36.57       34.04        3.19 o   0.1461E-01
   1  11   8       28.38       23.50        2.75 o   0.2416E-01
   2  11   8       42.89       44.50        3.10 o   0.1009E-01
   3  11   8        5.68        7.54        1.61 o   0.1501E+00
  -2  12   8       -1.87        1.15        2.07 o   0.2096E+01
  -1  12   8        2.62        3.10        1.59 o   0.7242E+00
   0  12   8        2.23        1.78        1.49 o   0.1753E+01
   1  12   8        3.28        3.11        1.49 o   0.7527E+00
   2  12   8        2.61        1.16        1.43 o   0.1911E+01
   1   0   9      245.68      237.85       11.93 o   0.1715E-02
   2   0   9      444.52      447.93       17.12 o   0.9726E-03
   3   0   9      742.67      836.28       12.69 o   0.4886E-03
   4   0   9      181.59      202.73        7.08 o   0.1889E-02
   5   0   9       24.54       27.80        4.13 o   0.1976E-01
   6   0   9        0.15        0.07        3.22 o   0.3520E+00
   7   0   9      244.26      237.96        7.13 o   0.1723E-02
   8   0   9       31.62       30.27        2.23 o   0.1758E-01
  -8   1   9        8.82        9.49        1.67 o   0.1039E+00
  -7   1   9       43.85       38.07        3.18 o   0.1251E-01
  -6   1   9      168.54      182.48        6.17 o   0.2141E-02
  -5   1   9      734.07      700.10       20.91 o   0.6453E-03
  -4   1   9       26.17       33.09        2.46 o   0.1477E-01
  -3   1   9      136.14      141.37        4.87 o   0.2794E-02
  -2   1   9      407.28      367.63       16.65 o   0.1065E-02
  -1   1   9      238.42      266.26       12.11 o   0.1436E-02
   0   1   9      335.84      401.53       11.61 o   0.9203E-03
   1   1   9      219.23      266.00        9.44 o   0.1350E-02
   2   1   9      395.53      367.32       13.23 o   0.1101E-02
   3   1   9      133.61      141.80        4.82 o   0.2748E-02
   4   1   9       29.40       33.09        2.69 o   0.1526E-01
   5   1   9      719.94      700.33       19.61 o   0.6653E-03
   6   1   9      178.41      182.53        9.43 o   0.2222E-02
   7   1   9       42.09       38.08        3.21 o   0.1270E-01
   8   1   9       10.40        9.46        1.42 o   0.1039E+00
  -8   2   9        2.39        1.88        0.95 o   0.1645E+01
  -7   2   9       29.43       30.63        2.51 o   0.1683E-01
  -6   2   9      190.36      209.41        6.29 o   0.1840E-02
  -5   2   9      188.21      199.67        5.07 o   0.2014E-02
  -4   2   9      299.10      339.42        9.30 o   0.1131E-02
  -3   2   9      452.55      476.34        7.49 o   0.8934E-03
  -2   2   9      505.47      566.42       15.35 o   0.7120E-03
  -1   2   9      685.79      640.60       21.66 o   0.6780E-03
   0   2   9      152.35      157.13        7.93 o   0.2652E-02
   1   2   9      615.21      640.85       18.11 o   0.6936E-03
   2   2   9      611.40      566.68       15.02 o   0.7432E-03
   3   2   9      462.91      476.46        8.83 o   0.9162E-03
   4   2   9      359.68      339.79        9.71 o   0.1203E-02
   5   2   9      195.69      199.70        6.86 o   0.2069E-02
   6   2   9      199.05      209.56        6.93 o   0.1895E-02
   7   2   9       31.65       30.61        2.81 o   0.1703E-01
   8   2   9        2.00        1.86        0.83 o   0.1728E+01
  -7   3   9       41.62       38.72        2.68 o   0.1256E-01
  -6   3   9       43.59       36.91        2.69 o   0.1267E-01
  -5   3   9       67.17       73.79        4.64 o   0.5721E-02
  -4   3   9      344.10      314.33       10.90 o   0.1248E-02
  -3   3   9      122.43      138.88        3.84 o   0.2755E-02
  -2   3   9       77.86       86.70        3.56 o   0.4647E-02
  -1   3   9      370.14      374.39       12.98 o   0.1124E-02
   0   3   9      524.38      495.48       14.45 o   0.8596E-03
   1   3   9      357.58      374.66       10.01 o   0.1085E-02
   2   3   9       77.66       86.67        3.11 o   0.4644E-02
   3   3   9      137.92      139.02        5.20 o   0.2941E-02
   4   3   9      311.67      314.07       11.43 o   0.1356E-02
   5   3   9       82.39       73.93        5.98 o   0.5593E-02
   6   3   9       42.27       37.04        3.43 o   0.1277E-01
   7   3   9       39.18       38.80        4.12 o   0.1281E-01
   8   3   9       14.09       15.63        2.09 o   0.4667E-01
  -7   4   9       86.04       71.59        4.11 o   0.5560E-02
  -6   4   9      184.23      182.18        6.76 o   0.2248E-02
  -5   4   9      310.10      328.11        7.12 o   0.1246E-02
  -4   4   9       88.00       91.66        3.75 o   0.4508E-02
  -3   4   9      312.73      309.18        6.36 o   0.1370E-02
  -2   4   9        4.70        4.83        1.51 o   0.3469E+00
  -1   4   9      627.79      652.40       11.06 o   0.6985E-03
   0   4   9     1681.26     1601.72       15.28 o   0.3303E-03
   1   4   9      701.31      651.93        9.12 o   0.6588E-03
   2   4   9        7.12        4.89        1.28 o   0.3094E+00
   3   4   9      295.97      308.45        8.36 o   0.1332E-02
   4   4   9       82.47       91.68        6.13 o   0.4373E-02
   5   4   9      330.42      328.52        9.37 o   0.1304E-02
   6   4   9      178.78      182.15        6.72 o   0.2229E-02
   7   4   9       80.42       71.69        3.85 o   0.5756E-02
   8   4   9       78.41       56.11        4.13 o   0.6903E-02
  -7   5   9      120.61      126.17        4.69 o   0.3275E-02
  -6   5   9        8.00        5.99        2.70 o   0.2328E+00
  -5   5   9      172.52      152.43        6.57 o   0.2494E-02
  -4   5   9      497.81      458.63        9.97 o   0.8886E-03
  -3   5   9      293.90      275.51        8.51 o   0.1450E-02
  -2   5   9      141.70      122.30        5.52 o   0.3079E-02
  -1   5   9      154.65      153.79        4.77 o   0.2651E-02
   0   5   9      447.29      377.91        8.25 o   0.9549E-03
   1   5   9      158.43      153.84        5.28 o   0.2621E-02
   2   5   9      142.40      122.27        4.26 o   0.3070E-02
   3   5   9      263.75      275.47        7.03 o   0.1488E-02
   4   5   9      456.43      458.37        9.68 o   0.9839E-03
   5   5   9      160.51      152.31        6.60 o   0.2626E-02
   6   5   9        4.18        6.02        2.64 o   0.2337E+00
   7   5   9      136.29      126.01        7.38 o   0.3153E-02
  -7   6   9        0.98        1.18        0.47 o   0.2225E+01
  -6   6   9       19.30       15.65        2.31 o   0.4495E-01
  -5   6   9       71.64       61.18        5.59 o   0.6715E-02
  -4   6   9      108.18      111.06        5.63 o   0.3758E-02
  -3   6   9      324.29      290.48        7.98 o   0.1319E-02
  -2   6   9       17.13       19.53        2.08 o   0.3334E-01
  -1   6   9       59.05       61.46        2.80 o   0.7134E-02
   0   6   9      324.23      334.73        8.35 o   0.1267E-02
   1   6   9       55.96       61.57        3.30 o   0.6961E-02
   2   6   9       16.69       19.57        1.90 o   0.3300E-01
   3   6   9      295.52      290.46        7.14 o   0.1442E-02
   4   6   9       93.91      111.20        4.66 o   0.3494E-02
   5   6   9       32.92       61.11        4.51 o   0.5854E-02
   6   6   9        7.56       15.64        2.45 o   0.4202E-01
   7   6   9        0.61        1.17        0.52 o   0.2131E+01
  -6   7   9       26.80       25.34        2.34 o   0.2256E-01
  -5   7   9       22.17       20.51        2.69 o   0.2991E-01
  -4   7   9       70.75       78.63        3.73 o   0.5291E-02
  -3   7   9      179.07      193.32        4.88 o   0.2018E-02
  -2   7   9       86.77       83.14        3.71 o   0.5043E-02
  -1   7   9       83.42       86.74        3.19 o   0.4754E-02
   0   7   9      345.44      350.97        7.95 o   0.1217E-02
   1   7   9       78.38       86.68        3.89 o   0.4629E-02
   2   7   9       81.48       83.41        4.18 o   0.5095E-02
   3   7   9      169.62      193.22        4.82 o   0.1950E-02
   4   7   9       57.75       78.60        3.81 o   0.4894E-02
   5   7   9       12.82       20.50        2.88 o   0.2737E-01
   6   7   9       15.39       25.35        2.26 o   0.2041E-01
  -6   8   9       22.06       16.80        2.20 o   0.3756E-01
  -5   8   9       11.26        8.48        1.96 o   0.1174E+00
  -4   8   9       80.99       76.20        3.82 o   0.5513E-02
  -3   8   9      441.46      439.97        8.74 o   0.1013E-02
  -2   8   9       98.71      101.78        4.10 o   0.4103E-02
  -1   8   9      127.89      140.98        4.06 o   0.2737E-02
   0   8   9      870.58      817.84       14.97 o   0.5485E-03
   1   8   9      134.01      141.13        4.70 o   0.2804E-02
   2   8   9      110.21      101.76        4.74 o   0.3956E-02
   3   8   9      444.14      439.84        8.75 o   0.1006E-02
   4   8   9       69.84       76.00        3.98 o   0.5511E-02
   5   8   9        8.17        8.44        2.90 o   0.1265E+00
   6   8   9        4.76       16.72        1.49 o   0.3349E-01
  -5   9   9       49.90       44.95        3.47 o   0.1017E-01
  -4   9   9       33.80       21.36        3.01 o   0.2375E-01
  -3   9   9       65.18       65.72        3.17 o   0.6793E-02
  -2   9   9      566.33      594.09       11.44 o   0.7516E-03
  -1   9   9       70.51       78.72        3.81 o   0.5397E-02
   0   9   9       80.62       86.57        4.21 o   0.4749E-02
   1   9   9       76.83       78.98        3.67 o   0.5568E-02
   2   9   9      619.26      594.02       11.05 o   0.7468E-03
   3   9   9       72.54       65.63        4.37 o   0.6480E-02
   4   9   9        3.89       21.47        2.57 o   0.2148E-01
   5   9   9        7.90       45.13        2.33 o   0.7600E-02
  -4  10   9      142.19      131.96        5.61 o   0.3001E-02
  -3  10   9        3.83        3.78        1.15 o   0.5699E+00
  -2  10   9      115.18      109.17        5.03 o   0.3724E-02
  -1  10   9       49.81       47.29        3.79 o   0.9854E-02
   0  10   9      180.18      164.77        5.83 o   0.2352E-02
   1  10   9       49.96       47.32        2.84 o   0.9836E-02
   2  10   9      104.28      109.16        5.01 o   0.3789E-02
   3  10   9        3.09        3.76        2.34 o   0.5510E+00
   4  10   9      117.75      132.07        7.91 o   0.2975E-02
  -3  11   9        7.80        6.01        2.13 o   0.2183E+00
  -2  11   9       63.94       63.78        3.19 o   0.7064E-02
  -1  11   9       12.39        9.33        1.66 o   0.9949E-01
   0  11   9       21.87       27.44        2.13 o   0.1951E-01
   1  11   9        7.15        9.34        2.12 o   0.1011E+00
   2  11   9       63.22       63.78        3.49 o   0.7098E-02
   3  11   9        6.30        5.99        1.49 o   0.2329E+00
  -1  12   9       -1.63        0.40        2.25 o   0.7256E+00
   0  12   9       12.70       10.77        2.02 o   0.7867E-01
   1  12   9        0.02        0.40        3.26 o   0.7763E+00
   0   0  10       35.77       56.28        6.53 o   0.7257E-02
   1   0  10      375.88      376.12       13.26 o   0.1149E-02
   2   0  10      190.13      168.42        6.47 o   0.2240E-02
   3   0  10      320.36      332.94        6.45 o   0.1243E-02
   4   0  10        0.70        0.12        0.66 o   0.3652E+00
   5   0  10        3.67        3.42        1.59 o   0.7248E+00
   6   0  10       46.82       45.14        5.25 o   0.1039E-01
   7   0  10        4.00        3.57        1.47 o   0.6355E+00
   8   0  10        1.31        1.81        0.79 o   0.1753E+01
  -8   1  10       82.50       77.72        4.15 o   0.5349E-02
  -7   1  10      154.78      154.56        5.39 o   0.2671E-02
  -6   1  10       48.27       53.86        3.48 o   0.8025E-02
  -5   1  10      383.44      384.73       15.67 o   0.1132E-02
  -4   1  10       74.68       68.22        4.07 o   0.6097E-02
  -3   1  10      766.90      822.15       11.85 o   0.5445E-03
  -2   1  10      141.85      147.71        5.86 o   0.2743E-02
  -1   1  10      284.22      282.62       13.87 o   0.1475E-02
   0   1  10       31.95       32.73        4.57 o   0.1570E-01
   1   1  10      281.85      282.51       11.57 o   0.1465E-02
   2   1  10      162.07      147.80        5.88 o   0.2630E-02
   3   1  10      767.94      822.23       10.28 o   0.5455E-03
   4   1  10       78.50       68.16        5.21 o   0.5955E-02
   5   1  10      370.13      384.89       13.75 o   0.1092E-02
   6   1  10       54.76       54.01        5.58 o   0.8344E-02
   7   1  10      160.93      154.50        5.69 o   0.2605E-02
   8   1  10       83.38       77.77        3.28 o   0.5318E-02
  -7   2  10      140.96      127.69        4.89 o   0.3042E-02
  -6   2  10       52.08       59.79        3.35 o   0.7090E-02
  -5   2  10      125.57      126.84        4.46 o   0.3285E-02
  -4   2  10        9.46        9.06        1.26 o   0.1129E+00
  -3   2  10      227.50      228.25        5.71 o   0.1837E-02
  -2   2  10      111.43      106.77        4.52 o   0.3802E-02
  -1   2  10      453.26      404.59       17.54 o   0.9599E-03
   0   2  10       38.79       44.96        4.54 o   0.1074E-01
   1   2  10      439.58      405.18       11.02 o   0.9971E-03
   2   2  10      106.51      106.76        4.21 o   0.3856E-02
   3   2  10      226.14      228.35        6.20 o   0.1845E-02
   4   2  10       10.30        9.09        1.86 o   0.1097E+00
   5   2  10      131.29      126.78        7.13 o   0.3207E-02
   6   2  10       58.39       59.87        5.59 o   0.7387E-02
   7   2  10      138.32      127.87        5.27 o   0.3077E-02
   8   2  10        8.71        9.26        1.19 o   0.1089E+00
  -7   3  10       23.87       21.00        2.95 o   0.2927E-01
  -6   3  10       74.79       65.09        4.31 o   0.6407E-02
  -5   3  10      219.88      282.74        7.01 o   0.1230E-02
  -4   3  10      141.79      130.08        4.43 o   0.3008E-02
  -3   3  10      115.37      122.59        3.91 o   0.3233E-02
  -2   3  10       69.67       73.65        3.54 o   0.5565E-02
  -1   3  10      125.55      130.30        4.63 o   0.3111E-02
   0   3  10       87.76       85.01        4.25 o   0.4954E-02
   1   3  10      123.20      130.44        4.37 o   0.3072E-02
   2   3  10       84.50       73.45        3.42 o   0.5443E-02
   3   3  10      115.27      122.70        4.90 o   0.3226E-02
   4   3  10      134.10      130.34        8.04 o   0.3110E-02
   5   3  10      276.25      282.79        8.59 o   0.1474E-02
   6   3  10       77.77       65.17        4.51 o   0.6274E-02
   7   3  10       27.11       21.09        3.43 o   0.2778E-01
   8   3  10        6.28        4.93        1.41 o   0.3288E+00
  -7   4  10       93.05       94.42        4.04 o   0.4406E-02
  -6   4  10      359.91      316.57        9.08 o   0.1191E-02
  -5   4  10       53.08       48.12        3.02 o   0.9343E-02
  -4   4  10      228.03      222.71        5.92 o   0.1834E-02
  -3   4  10       52.06       48.70        2.84 o   0.9393E-02
  -2   4  10      207.88      224.88        6.50 o   0.1733E-02
  -1   4  10      206.88      184.49        6.84 o   0.2058E-02
   0   4  10      580.80      540.83        9.48 o   0.7779E-03
   1   4  10      203.99      184.15        4.66 o   0.2082E-02
   2   4  10      207.78      224.70        5.91 o   0.1735E-02
   3   4  10       47.12       48.53        4.03 o   0.9631E-02
   4   4  10      224.70      222.50       10.25 o   0.1855E-02
   5   4  10       51.09       48.16        3.95 o   0.9482E-02
   6   4  10      324.74      316.27        8.83 o   0.1323E-02
   7   4  10       94.16       94.57        3.98 o   0.4418E-02
  -7   5  10       80.36       86.58        3.62 o   0.4762E-02
  -6   5  10       33.74       26.74        3.58 o   0.1916E-01
  -5   5  10      213.45      204.16        7.84 o   0.1964E-02
  -4   5  10      245.23      197.01        8.49 o   0.1752E-02
  -3   5  10      314.97      293.67        6.87 o   0.1358E-02
  -2   5  10       98.01       99.12        4.81 o   0.4202E-02
  -1   5  10      444.50      462.26        8.33 o   0.9302E-03
   0   5  10      431.46      417.81        8.57 o   0.1023E-02
   1   5  10      464.15      461.85        9.16 o   0.9712E-03
   2   5  10       96.55       98.75        3.62 o   0.4200E-02
   3   5  10      278.75      293.85        7.08 o   0.1400E-02
   4   5  10      206.07      197.29        6.38 o   0.2031E-02
   5   5  10      205.78      203.98        7.48 o   0.2019E-02
   6   5  10       28.65       26.70        4.45 o   0.2036E-01
   7   5  10       49.83       86.53        3.22 o   0.3987E-02
  -7   6  10        9.05       10.20        1.32 o   0.9230E-01
  -6   6  10      111.81      101.22        4.58 o   0.3914E-02
  -5   6  10       45.26       33.41        3.38 o   0.1379E-01
  -4   6  10      194.74      173.14        7.70 o   0.2188E-02
  -3   6  10      305.11      308.19        7.78 o   0.1373E-02
  -2   6  10      227.85      214.07        6.79 o   0.1851E-02
  -1   6  10      407.76      406.90        8.39 o   0.1078E-02
   0   6  10     1105.16     1195.19       13.64 o   0.3929E-03
   1   6  10      417.91      406.89        8.43 o   0.1058E-02
   2   6  10      240.62      214.29        7.95 o   0.1768E-02
   3   6  10      297.45      308.42        7.00 o   0.1340E-02
   4   6  10      175.14      172.90        7.27 o   0.2364E-02
   5   6  10       41.88       33.21        5.01 o   0.1438E-01
   6   6  10       73.23      100.98        5.04 o   0.3581E-02
   7   6  10       13.31       10.20        2.03 o   0.8766E-01
  -6   7  10        3.02        2.40        1.08 o   0.1112E+01
  -5   7  10       84.62       65.12        5.63 o   0.5991E-02
  -4   7  10       12.11       12.57        1.97 o   0.6613E-01
  -3   7  10       10.97       13.32        1.95 o   0.6030E-01
  -2   7  10       44.28       41.30        2.85 o   0.1156E-01
  -1   7  10       66.53       71.72        3.25 o   0.5922E-02
   0   7  10     1164.51     1114.93       17.11 o   0.4444E-03
   1   7  10       70.38       71.64        3.82 o   0.6078E-02
   2   7  10       44.80       41.26        3.48 o   0.1152E-01
   3   7  10        8.90       13.40        1.61 o   0.5712E-01
   4   7  10        7.60       12.53        2.30 o   0.6070E-01
   5   7  10       44.75       64.91        4.40 o   0.6055E-02
   6   7  10       -0.57        2.43        1.18 o   0.9056E+00
  -6   8  10        9.09        6.93        1.49 o   0.1695E+00
  -5   8  10       25.26       24.46        2.88 o   0.2316E-01
  -4   8  10       13.34        8.72        1.88 o   0.1110E+00
  -3   8  10      111.32      113.18        3.85 o   0.3727E-02
  -2   8  10       25.02       23.22        2.36 o   0.2525E-01
  -1   8  10      174.74      169.93        5.70 o   0.2383E-02
   0   8  10      453.48      442.27        8.46 o   0.9851E-03
   1   8  10      182.02      169.92        5.44 o   0.2315E-02
   2   8  10       27.69       23.19        2.77 o   0.2443E-01
   3   8  10      117.05      113.16        5.19 o   0.3631E-02
   4   8  10       10.06        8.66        2.39 o   0.1236E+00
   5   8  10       -1.61       24.38        4.39 o   0.1693E-01
  -5   9  10       26.09       25.32        2.38 o   0.2252E-01
  -4   9  10        8.79        8.30        1.85 o   0.1339E+00
  -3   9  10       21.15       19.98        2.20 o   0.3186E-01
  -2   9  10       81.96       69.60        3.96 o   0.5813E-02
  -1   9  10       84.93       85.13        5.00 o   0.4925E-02
   0   9  10        0.82        0.03        0.78 o   0.3450E+00
   1   9  10       83.02       85.16        3.80 o   0.4870E-02
   2   9  10       83.39       69.65        3.72 o   0.5756E-02
   3   9  10       17.56       19.94        3.17 o   0.3157E-01
   4   9  10        5.78        8.20        1.97 o   0.1299E+00
   5   9  10        6.43       25.29        2.09 o   0.1797E-01
  -4  10  10        3.83        3.68        1.30 o   0.5754E+00
  -3  10  10       54.33       47.48        2.79 o   0.9350E-02
  -2  10  10       10.64        7.91        1.48 o   0.1353E+00
  -1  10  10      217.71      205.72        6.08 o   0.1934E-02
   0  10  10       43.25       37.05        3.00 o   0.1275E-01
   1  10  10      206.58      205.62        6.02 o   0.2013E-02
   2  10  10        8.96        7.95        1.83 o   0.1412E+00
   3  10  10       30.55       47.52        3.48 o   0.8571E-02
   4  10  10        1.38        3.70        1.61 o   0.4898E+00
  -2  11  10      145.63      136.42        4.64 o   0.2913E-02
  -1  11  10       23.07       28.00        1.91 o   0.1896E-01
   0  11  10        1.46        0.00        1.12 o   0.1891E+01
   1  11  10       24.84       27.97        2.33 o   0.1939E-01
   2  11  10       83.85      136.52        4.99 o   0.2398E-02
   3  11  10       56.29       36.76        5.12 o   0.1116E-01
   1   0  11      545.52      558.31       14.04 o   0.7921E-03
   2   0  11      998.19     1105.95       13.28 o   0.3982E-03
   3   0  11       40.98       50.35        3.01 o   0.8496E-02
   4   0  11      395.35      393.96       11.40 o   0.1114E-02
   5   0  11      399.45      418.94        9.25 o   0.1016E-02
   6   0  11      918.17      931.83       20.80 o   0.5467E-03
   7   0  11       33.33       30.80        2.65 o   0.1696E-01
   8   0  11        2.83        3.25        1.29 o   0.7263E+00
  -7   1  11       93.37       91.79        4.04 o   0.4574E-02
  -6   1  11       43.18       48.48        3.19 o   0.9268E-02
  -5   1  11      137.74      141.95        8.21 o   0.2856E-02
  -4   1  11      214.18      225.24        6.90 o   0.1797E-02
  -3   1  11       27.24       29.90        2.53 o   0.1759E-01
  -2   1  11       29.21       25.98        2.54 o   0.2100E-01
  -1   1  11       78.15       70.15        4.42 o   0.5891E-02
   0   1  11       28.66       20.86        4.48 o   0.2681E-01
   1   1  11       73.39       70.04        5.26 o   0.6077E-02
   2   1  11       26.25       26.25        2.37 o   0.2134E-01
   3   1  11       28.53       30.00        2.64 o   0.1771E-01
   4   1  11      212.23      225.65        7.93 o   0.1778E-02
   5   1  11      133.65      141.85        8.29 o   0.2810E-02
   6   1  11       47.96       48.62        5.34 o   0.9565E-02
   7   1  11       94.27       91.73        4.31 o   0.4554E-02
   8   1  11       72.00       67.59        4.14 o   0.6340E-02
  -7   2  11        3.81        2.03        1.06 o   0.1354E+01
  -6   2  11       96.50       95.83        4.37 o   0.4373E-02
  -5   2  11      216.85      226.58        5.58 o   0.1765E-02
  -4   2  11       64.80       69.05        3.30 o   0.6038E-02
  -3   2  11       16.00       12.21        1.85 o   0.6169E-01
  -2   2  11       16.96       17.21        1.89 o   0.3949E-01
  -1   2  11       44.74       33.40        3.05 o   0.1351E-01
   0   2  11      326.95      367.55        8.62 o   0.1047E-02
   1   2  11       47.20       33.50        2.98 o   0.1313E-01
   2   2  11       19.30       17.18        2.45 o   0.3858E-01
   3   2  11       14.68       12.26        2.12 o   0.6299E-01
   4   2  11       66.14       69.10        4.01 o   0.6082E-02
   5   2  11      211.27      226.61        7.34 o   0.1731E-02
   6   2  11      101.24       95.99        7.15 o   0.4260E-02
   7   2  11        2.43        2.04        1.21 o   0.1557E+01
  -7   3  11        7.49       10.49        1.83 o   0.8673E-01
  -6   3  11       26.05       20.71        2.57 o   0.2857E-01
  -5   3  11       91.94       82.78        3.63 o   0.4893E-02
  -4   3  11        8.79       10.43        1.30 o   0.8059E-01
  -3   3  11      142.08      161.79        4.27 o   0.2351E-02
  -2   3  11       33.05       35.45        2.54 o   0.1374E-01
  -1   3  11       61.57       61.42        3.53 o   0.7154E-02
   0   3  11      719.72      735.67       10.09 o   0.6381E-03
   1   3  11       62.79       61.40        3.01 o   0.7138E-02
   2   3  11       34.65       35.49        2.61 o   0.1391E-01
   3   3  11      136.21      161.63        5.46 o   0.2299E-02
   4   3  11        9.50       10.45        2.44 o   0.8146E-01
   5   3  11       94.89       82.78        5.18 o   0.4810E-02
   6   3  11       25.88       20.71        2.73 o   0.2863E-01
   7   3  11        9.87       10.51        1.54 o   0.9131E-01
  -7   4  11       46.73       41.02        3.83 o   0.1130E-01
  -6   4  11       89.33       71.82        4.45 o   0.5425E-02
  -5   4  11       39.44       36.55        2.59 o   0.1348E-01
  -4   4  11      393.11      353.52        7.78 o   0.1099E-02
  -3   4  11        2.05        1.62        1.23 o   0.1935E+01
  -2   4  11      204.20      214.06        6.13 o   0.1850E-02
  -1   4  11      684.80      641.35       13.01 o   0.6767E-03
   0   4  11       97.92      100.43        3.84 o   0.4219E-02
   1   4  11      669.46      641.74        8.62 o   0.7006E-03
   2   4  11      212.83      213.96        7.54 o   0.1909E-02
   3   4  11        1.68        1.62        1.90 o   0.2017E+01
   4   4  11      357.28      353.09       10.93 o   0.1216E-02
   5   4  11       38.74       36.49        3.46 o   0.1360E-01
   6   4  11       80.27       71.77        4.37 o   0.5750E-02
   7   4  11       41.82       41.01        3.42 o   0.1179E-01
  -7   5  11       15.32       14.52        2.26 o   0.5195E-01
  -6   5  11       35.40       39.47        3.41 o   0.1218E-01
  -5   5  11       31.01       36.91        3.27 o   0.1248E-01
  -4   5  11      296.54      244.21        9.20 o   0.1436E-02
  -3   5  11      799.04      751.56       11.07 o   0.5945E-03
  -2   5  11      120.20      116.29        5.47 o   0.3487E-02
  -1   5  11      279.65      311.52        8.21 o   0.1252E-02
   0   5  11        4.00        5.07        1.50 o   0.3043E+00
   1   5  11      288.48      311.01        7.26 o   0.1290E-02
   2   5  11      128.22      116.18        5.55 o   0.3359E-02
   3   5  11      758.69      751.69       18.47 o   0.6464E-03
   4   5  11      247.38      244.11        9.42 o   0.1699E-02
   5   5  11       30.51       37.00        3.35 o   0.1237E-01
   6   5  11       28.12       39.46        3.55 o   0.1141E-01
   7   5  11        8.43       14.38        1.89 o   0.4820E-01
  -6   6  11       47.82       44.35        2.88 o   0.1034E-01
  -5   6  11        2.67        2.27        1.41 o   0.1301E+01
  -4   6  11      389.66      317.05       10.61 o   0.1086E-02
  -3   6  11      148.08      151.48        5.67 o   0.2681E-02
  -2   6  11      108.60      110.47        5.72 o   0.3726E-02
  -1   6  11     1276.00     1268.41       15.02 o   0.4314E-03
   0   6  11      110.87       93.78        3.99 o   0.4091E-02
   1   6  11     1315.97     1268.82       16.75 o   0.4033E-03
   2   6  11      101.43      110.78        4.82 o   0.3578E-02
   3   6  11      141.51      151.54        8.64 o   0.2607E-02
   4   6  11      341.35      317.30       10.22 o   0.1261E-02
   5   6  11       -1.09        2.25        2.74 o   0.1090E+01
   6   6  11       10.61       44.46        4.40 o   0.7812E-02
  -6   7  11        1.50        2.16        1.10 o   0.1365E+01
  -5   7  11       33.16       28.07        2.83 o   0.1866E-01
  -4   7  11       18.18       11.92        2.14 o   0.6374E-01
  -3   7  11      409.06      426.86        8.99 o   0.1001E-02
  -2   7  11      277.57      291.99        6.56 o   0.1415E-02
  -1   7  11       40.48       38.78        2.69 o   0.1244E-01
   0   7  11      141.39      148.59        4.78 o   0.2700E-02
   1   7  11       40.69       38.80        3.12 o   0.1241E-01
   2   7  11      295.61      292.11        7.80 o   0.1441E-02
   3   7  11      457.32      427.18       13.83 o   0.9644E-03
   4   7  11       14.14       11.93        3.15 o   0.6972E-01
   5   7  11        5.93       27.99        3.46 o   0.1534E-01
   6   7  11        1.94        2.17        1.81 o   0.1412E+01
  -5   8  11       27.67       23.35        2.40 o   0.2498E-01
  -4   8  11       27.81       18.47        2.32 o   0.3086E-01
  -3   8  11      238.17      250.92        7.26 o   0.1600E-02
  -2   8  11       62.85       60.07        3.34 o   0.7312E-02
  -1   8  11       37.05       31.36        3.11 o   0.1615E-01
   0   8  11        0.95        0.66        0.74 o   0.1977E+01
   1   8  11       41.56       31.43        2.85 o   0.1534E-01
   2   8  11       68.30       60.03        3.58 o   0.7046E-02
   3   8  11      263.39      250.94        9.92 o   0.1607E-02
   4   8  11       17.80       18.40        2.92 o   0.3535E-01
   5   8  11        2.96       23.38        2.25 o   0.2030E-01
  -5   9  11        5.22        3.08        1.23 o   0.6772E+00
  -4   9  11        2.14        1.70        1.25 o   0.1844E+01
  -3   9  11        4.20        5.21        1.35 o   0.2626E+00
  -2   9  11       -0.50        0.01        0.79 o   0.1162E+01
  -1   9  11       25.30       26.61        2.25 o   0.2056E-01
   0   9  11        4.99        3.66        1.48 o   0.5363E+00
   1   9  11       27.37       26.59        2.37 o   0.2083E-01
   2   9  11        0.97        0.01        0.66 o   0.1515E+01
   3   9  11        0.50        5.21        1.26 o   0.2176E+00
   4   9  11        1.52        1.71        1.35 o   0.1892E+01
   5   9  11        2.24        3.10        1.45 o   0.7195E+00
  -4  10  11       -0.37        0.60        1.11 o   0.1454E+01
  -3  10  11       38.25       32.02        2.22 o   0.1573E-01
  -2  10  11        0.97        0.27        0.59 o   0.7734E+00
  -1  10  11       11.30       17.63        1.50 o   0.3535E-01
   0  10  11      296.12      266.01        6.92 o   0.1440E-02
   1  10  11       15.91       17.53        1.99 o   0.3854E-01
   2  10  11        0.11        0.27        2.50 o   0.8036E+00
   3  10  11       26.38       31.99        2.92 o   0.1606E-01
   4  10  11        0.33        0.61        1.18 o   0.1485E+01
  -2  11  11      124.16      119.13        4.89 o   0.3397E-02
  -1  11  11       36.48       44.20        1.94 o   0.1043E-01
   0  11  11        3.59        3.13        0.97 o   0.8464E+00
   1  11  11       39.41       44.18        2.95 o   0.1071E-01
   2  11  11      161.75      119.42        9.00 o   0.2822E-02
   0   0  12        4.93        4.42        2.75 o   0.4588E+00
   1   0  12      776.13      864.47       12.72 o   0.4808E-03
   2   0  12       37.64       36.06        2.95 o   0.1334E-01
   3   0  12      145.30      162.93        5.59 o   0.2389E-02
   4   0  12       35.59       36.09        4.21 o   0.1415E-01
   5   0  12       10.32       10.81        2.04 o   0.7940E-01
   6   0  12       81.20       74.14        6.42 o   0.5628E-02
   7   0  12       -0.23        0.19        1.03 o   0.6189E+00
  -7   1  12       68.70       71.32        3.25 o   0.6040E-02
  -6   1  12       20.07       22.89        2.28 o   0.2562E-01
  -5   1  12       46.55       51.37        3.33 o   0.8372E-02
  -4   1  12      196.96      228.45        6.85 o   0.1624E-02
  -3   1  12      291.21      296.78        8.18 o   0.1414E-02
  -2   1  12      260.67      262.77        7.31 o   0.1597E-02
  -1   1  12      513.10      589.84        8.77 o   0.6677E-03
   0   1  12      144.61      127.62        5.50 o   0.2967E-02
   1   1  12      540.89      589.28        9.86 o   0.7152E-03
   2   1  12      274.03      262.98        7.28 o   0.1548E-02
   3   1  12      328.16      296.63       11.65 o   0.1305E-02
   4   1  12      232.32      228.19       10.23 o   0.1802E-02
   5   1  12       47.99       51.39        5.38 o   0.8459E-02
   6   1  12       21.80       22.98        3.95 o   0.2598E-01
   7   1  12       71.37       71.39        3.55 o   0.6109E-02
  -7   2  12       25.20       23.72        3.04 o   0.2497E-01
  -6   2  12       34.06       29.69        4.04 o   0.1745E-01
  -5   2  12       14.31       17.53        3.04 o   0.3860E-01
  -4   2  12      106.22       99.98        4.48 o   0.4062E-02
  -3   2  12      396.36      379.00        9.78 o   0.1104E-02
  -2   2  12       71.08       76.74        3.55 o   0.5411E-02
  -1   2  12       33.06       30.21        2.42 o   0.1691E-01
   0   2  12      462.27      510.88        8.08 o   0.7964E-03
   1   2  12       33.71       30.14        2.79 o   0.1685E-01
   2   2  12       83.08       76.54        4.24 o   0.5409E-02
   3   2  12      441.85      379.27       13.53 o   0.9713E-03
   4   2  12      103.17       99.89        6.99 o   0.4129E-02
   5   2  12       13.97       17.65        3.31 o   0.3781E-01
   6   2  12       38.20       29.77        4.60 o   0.1662E-01
   7   2  12       24.07       23.75        2.19 o   0.2528E-01
  -7   3  12        7.82        9.33        1.75 o   0.1044E+00
  -6   3  12       38.30       41.35        3.96 o   0.1141E-01
  -5   3  12        7.91       10.00        1.46 o   0.9260E-01
  -4   3  12      305.51      300.60        5.98 o   0.1399E-02
  -3   3  12       35.44       35.65        2.91 o   0.1434E-01
  -2   3  12      123.48      139.78        4.85 o   0.2761E-02
  -1   3  12      230.29      254.55        6.92 o   0.1529E-02
   0   3  12       49.23       55.37        3.17 o   0.7804E-02
   1   3  12      226.89      254.75        6.03 o   0.1509E-02
   2   3  12      137.14      139.53        5.42 o   0.2941E-02
   3   3  12       34.24       35.68        4.10 o   0.1416E-01
   4   3  12      294.72      300.68        9.97 o   0.1396E-02
   5   3  12        8.99        9.98        2.00 o   0.9562E-01
   6   3  12       51.41       41.26        4.88 o   0.1078E-01
   7   3  12        9.45        9.33        1.44 o   0.1085E+00
  -7   4  12       22.93       18.76        2.64 o   0.3338E-01
  -6   4  12       51.89       44.33        3.23 o   0.1028E-01
  -5   4  12      321.84      315.16        9.06 o   0.1334E-02
  -4   4  12      273.53      226.11        6.84 o   0.1561E-02
  -3   4  12      477.16      462.47        8.67 o   0.9387E-03
  -2   4  12       36.57       43.68        2.85 o   0.1022E-01
  -1   4  12      135.56      137.36        5.60 o   0.2998E-02
   0   4  12      299.41      294.52        6.74 o   0.1425E-02
   1   4  12      139.90      137.44        4.69 o   0.2974E-02
   2   4  12       33.56       43.89        3.04 o   0.9876E-02
   3   4  12      589.48      462.03       23.73 o   0.6920E-03
   4   4  12      233.24      226.35        9.03 o   0.1800E-02
   5   4  12      318.24      315.31        9.35 o   0.1348E-02
   6   4  12       53.78       44.38        4.68 o   0.1010E-01
   7   4  12       23.97       18.71        1.87 o   0.3299E-01
  -6   5  12      113.05       89.79        7.13 o   0.4137E-02
  -5   5  12       70.64       60.83        3.85 o   0.6861E-02
  -4   5  12      187.26      162.72        7.29 o   0.2297E-02
  -3   5  12      283.17      322.50        6.43 o   0.1199E-02
  -2   5  12      571.93      543.60       10.63 o   0.7979E-03
  -1   5  12      241.85      261.94        7.51 o   0.1481E-02
   0   5  12       -1.54        0.10        1.50 o   0.3517E+00
   1   5  12      250.57      262.11        6.96 o   0.1521E-02
   2   5  12      554.26      543.99       15.57 o   0.8319E-03
   3   5  12      321.42      322.06       12.60 o   0.1337E-02
   4   5  12      209.16      162.43       10.52 o   0.2093E-02
   5   5  12       57.56       60.90        5.70 o   0.7163E-02
   6   5  12       59.69       89.65        8.03 o   0.3986E-02
   7   5  12       44.84       46.33        3.42 o   0.1030E-01
  -6   6  12       10.46       12.80        1.69 o   0.6290E-01
  -5   6  12       33.21       27.20        2.69 o   0.1930E-01
  -4   6  12      464.67      384.17       11.32 o   0.9094E-03
  -3   6  12       88.69       98.75        3.88 o   0.4076E-02
  -2   6  12      217.86      204.06        6.82 o   0.1932E-02
  -1   6  12     1272.99     1241.25       18.23 o   0.4245E-03
   0   6  12      631.27      591.76       12.72 o   0.7256E-03
   1   6  12     1327.01     1242.03       17.89 o   0.3868E-03
   2   6  12      237.97      204.02        7.10 o   0.1795E-02
   3   6  12       94.26       98.94        6.90 o   0.4181E-02
   4   6  12      457.61      384.36       14.71 o   0.9289E-03
   5   6  12       11.45       27.16        4.46 o   0.1727E-01
   6   6  12        3.01       12.79        2.72 o   0.5366E-01
  -6   7  12        5.21        5.80        1.19 o   0.2742E+00
  -5   7  12       26.67       19.73        2.39 o   0.2908E-01
  -4   7  12       63.26       55.63        3.32 o   0.7703E-02
  -3   7  12      207.95      185.61        6.43 o   0.2047E-02
  -2   7  12       19.90       18.64        2.29 o   0.3580E-01
  -1   7  12      473.77      473.32        9.72 o   0.9549E-03
   0   7  12      104.85      100.72        4.14 o   0.4050E-02
   1   7  12      489.04      473.70        8.80 o   0.9201E-03
   2   7  12       19.92       18.74        2.50 o   0.3551E-01
   3   7  12      216.69      185.90        9.70 o   0.1977E-02
   4   7  12       52.04       55.56        5.23 o   0.7925E-02
   5   7  12        4.00       19.71        2.71 o   0.2526E-01
  -5   8  12        0.68        1.12        0.68 o   0.2148E+01
  -4   8  12       16.78       13.04        1.76 o   0.5740E-01
  -3   8  12       13.87       10.40        1.80 o   0.8230E-01
  -2   8  12      208.77      205.06        5.68 o   0.1997E-02
  -1   8  12       35.37       40.06        3.09 o   0.1235E-01
   0   8  12        4.33        3.55        1.56 o   0.5619E+00
   1   8  12       40.28       40.22        2.85 o   0.1253E-01
   2   8  12      220.90      204.87        6.67 o   0.1912E-02
   3   8  12       11.73       10.34        2.46 o   0.8747E-01
   4   8  12        9.04       13.06        2.21 o   0.5678E-01
   5   8  12        2.11        1.11        1.32 o   0.2017E+01
  -4   9  12        3.51        2.50        1.06 o   0.1144E+01
  -3   9  12       24.69       20.98        2.07 o   0.2835E-01
  -2   9  12      111.86      115.54        4.91 o   0.3509E-02
  -1   9  12       30.24       26.69        2.49 o   0.2019E-01
   0   9  12       47.42       45.66        2.80 o   0.1035E-01
   1   9  12       28.51       26.72        2.31 o   0.2057E-01
   2   9  12      116.00      115.72        5.30 o   0.3567E-02
   3   9  12       18.46       21.00        2.15 o   0.2877E-01
   4   9  12        1.37        2.51        1.71 o   0.1139E+01
  -3  10  12        6.37        5.14        1.42 o   0.2931E+00
  -2  10  12      189.74      173.44        7.19 o   0.2231E-02
  -1  10  12       33.41       33.90        2.30 o   0.1477E-01
   0  10  12        3.93        4.01        1.09 o   0.4751E+00
   1  10  12       38.45       34.01        2.91 o   0.1430E-01
   2  10  12      175.17      173.62        6.91 o   0.2361E-02
   3  10  12        3.86        5.13        1.50 o   0.2895E+00
  -1  11  12       11.20       12.31        1.77 o   0.6792E-01
   0  11  12       34.46       40.57        2.85 o   0.1164E-01
   1  11  12       10.60       12.28        2.83 o   0.6747E-01
   1   0  13      209.52      212.61        6.67 o   0.1938E-02
   2   0  13       17.24       28.53        2.15 o   0.1812E-01
   3   0  13      704.89      729.03       12.94 o   0.6211E-03
   4   0  13        9.59       10.24        2.55 o   0.9173E-01
   5   0  13     1060.24     1138.63       15.42 o   0.4180E-03
   6   0  13       97.75      103.11        4.49 o   0.3897E-02
   7   0  13       17.73       18.41        1.71 o   0.3837E-01
  -7   1  13       25.06       23.44        3.00 o   0.2531E-01
  -6   1  13       63.19       62.28        3.47 o   0.7171E-02
  -5   1  13      276.65      279.56        7.73 o   0.1523E-02
  -4   1  13      207.28      226.46        7.46 o   0.1725E-02
  -3   1  13      168.27      181.73        6.53 o   0.2161E-02
  -2   1  13      471.94      468.60       10.56 o   0.9578E-03
  -1   1  13       14.48       11.75        1.79 o   0.6967E-01
   0   1  13        7.89        6.15        1.37 o   0.2063E+00
   1   1  13       13.90       11.71        1.83 o   0.7100E-01
   2   1  13      468.10      468.18        9.12 o   0.9577E-03
   3   1  13      161.97      181.63        7.24 o   0.2112E-02
   4   1  13      236.39      226.24       11.01 o   0.1781E-02
   5   1  13      294.86      279.70       12.35 o   0.1446E-02
   6   1  13       62.29       62.37        5.64 o   0.7206E-02
   7   1  13       28.09       23.44        2.17 o   0.2435E-01
  -7   2  13        8.14        8.50        1.82 o   0.1284E+00
  -6   2  13       86.15       90.11        5.87 o   0.4665E-02
  -5   2  13       11.20        7.89        2.76 o   0.1291E+00
  -4   2  13      486.36      515.69       10.36 o   0.8326E-03
  -3   2  13      214.75      235.72        7.68 o   0.1667E-02
  -2   2  13      471.51      486.91       10.36 o   0.8982E-03
  -1   2  13       57.32       61.17        2.79 o   0.7174E-02
   0   2  13        7.33        9.22        1.54 o   0.1064E+00
   1   2  13       58.52       61.00        3.56 o   0.7273E-02
   2   2  13      515.70      486.51       12.76 o   0.8703E-03
   3   2  13      242.29      235.53        8.73 o   0.1737E-02
   4   2  13      537.04      515.63       12.73 o   0.8456E-03
   5   2  13       11.48        7.91        3.30 o   0.1274E+00
   6   2  13      106.15       90.07        6.95 o   0.4320E-02
   7   2  13        8.15        8.49        1.30 o   0.1288E+00
  -7   3  13       13.40       19.09        1.80 o   0.3106E-01
  -6   3  13       21.92       25.10        2.94 o   0.2251E-01
  -5   3  13       17.49       18.47        2.40 o   0.3549E-01
  -4   3  13       81.24       73.85        3.23 o   0.5653E-02
  -3   3  13      141.17      137.47        5.44 o   0.2952E-02
  -2   3  13      526.06      535.11       10.11 o   0.8506E-03
  -1   3  13       44.82       48.28        3.45 o   0.9373E-02
   0   3  13      182.66      178.24        5.57 o   0.2267E-02
   1   3  13       47.72       48.27        3.37 o   0.9591E-02
   2   3  13      575.87      535.62       11.33 o   0.7832E-03
   3   3  13      136.89      137.50        7.92 o   0.2989E-02
   4   3  13       43.83       73.83        5.19 o   0.4952E-02
   5   3  13       20.58       18.43        3.70 o   0.3500E-01
   6   3  13       21.65       25.12        3.29 o   0.2240E-01
   7   3  13       21.42       19.05        1.81 o   0.3289E-01
  -6   4  13        2.66        2.23        1.19 o   0.1419E+01
  -5   4  13       71.59       74.09        3.96 o   0.5845E-02
  -4   4  13       80.05       61.67        3.31 o   0.6366E-02
  -3   4  13        3.77        3.19        1.50 o   0.7635E+00
  -2   4  13      184.74      187.20        6.07 o   0.2216E-02
  -1   4  13      564.94      603.23       11.61 o   0.7179E-03
   0   4  13      615.74      620.76       10.00 o   0.7505E-03
   1   4  13      617.93      602.32       10.75 o   0.7567E-03
   2   4  13      178.93      186.96        7.24 o   0.2174E-02
   3   4  13        4.41        3.16        3.27 o   0.7435E+00
   4   4  13       90.14       61.76        7.56 o   0.5910E-02
   5   4  13       66.45       74.15        6.04 o   0.5655E-02
   6   4  13        1.30        2.21        1.93 o   0.1397E+01
   7   4  13        2.18        5.65        1.36 o   0.2163E+00
  -6   5  13       17.65       13.08        2.77 o   0.5729E-01
  -5   5  13       18.13       21.46        2.46 o   0.2858E-01
  -4   5  13       44.51       39.73        3.17 o   0.1161E-01
  -3   5  13       80.52       60.45        3.62 o   0.6432E-02
  -2   5  13       11.24        8.35        1.87 o   0.1151E+00
  -1   5  13      166.30      170.14        6.47 o   0.2349E-02
   0   5  13       75.84      102.34        4.87 o   0.3679E-02
   1   5  13      172.55      170.04        6.79 o   0.2394E-02
   2   5  13        6.91        8.40        2.22 o   0.1159E+00
   3   5  13       91.43       60.31        7.18 o   0.5943E-02
   4   5  13       42.76       39.78        5.79 o   0.1177E-01
   5   5  13       17.11       21.34        3.65 o   0.2849E-01
   6   5  13        2.98       13.07        3.40 o   0.5128E-01
  -6   6  13       36.30       27.64        2.53 o   0.1843E-01
  -5   6  13       33.26       37.40        2.51 o   0.1309E-01
  -4   6  13       56.28       49.73        3.49 o   0.8926E-02
  -3   6  13      937.61      895.07       11.87 o   0.5259E-03
  -2   6  13       38.86       39.16        3.28 o   0.1305E-01
  -1   6  13       80.48       82.12        4.96 o   0.5120E-02
   0   6  13      581.17      515.11       12.37 o   0.7577E-03
   1   6  13       85.00       82.24        4.29 o   0.5096E-02
   2   6  13       38.48       39.12        4.96 o   0.1311E-01
   3   6  13     1012.78      895.62       21.22 o   0.4515E-03
   4   6  13       55.81       49.66        5.60 o   0.8971E-02
   5   6  13       28.02       37.43        6.00 o   0.1244E-01
   6   6  13        0.14       27.72        2.89 o   0.1456E-01
  -5   7  13       14.19       13.64        1.55 o   0.5615E-01
  -4   7  13        4.66        4.16        1.26 o   0.4946E+00
  -3   7  13       63.27       57.20        3.30 o   0.7496E-02
  -2   7  13       86.16       87.91        3.45 o   0.4719E-02
  -1   7  13       46.63       50.30        4.04 o   0.9198E-02
   0   7  13      161.19      186.44        5.77 o   0.1944E-02
   1   7  13       48.82       50.32        3.04 o   0.9346E-02
   2   7  13      106.59       87.89        7.07 o   0.4325E-02
   3   7  13       61.79       57.25        5.39 o   0.7568E-02
   4   7  13        2.92        4.19        2.29 o   0.4695E+00
   5   7  13        5.74       13.57        2.66 o   0.4889E-01
  -5   8  13       35.99       31.55        2.59 o   0.1577E-01
  -4   8  13       77.11       70.13        3.52 o   0.5962E-02
  -3   8  13       20.02       18.95        1.91 o   0.3441E-01
  -2   8  13        0.82        0.64        0.65 o   0.1780E+01
  -1   8  13       57.03       46.82        3.57 o   0.9264E-02
   0   8  13      126.17      119.93        4.41 o   0.3394E-02
   1   8  13       55.07       46.95        3.18 o   0.9387E-02
   2   8  13       -0.31        0.64        1.43 o   0.1687E+01
   3   8  13       15.34       18.92        2.14 o   0.3335E-01
   4   8  13       45.17       69.91        3.84 o   0.5346E-02
   5   8  13        0.78       31.58        0.86 o   0.1161E-01
  -4   9  13        6.54        5.08        1.39 o   0.3007E+00
  -3   9  13       38.07       36.61        2.25 o   0.1377E-01
  -2   9  13       35.35       28.49        2.99 o   0.1850E-01
  -1   9  13        5.09        7.43        1.35 o   0.1494E+00
   0   9  13        1.97        1.61        1.16 o   0.1919E+01
   1   9  13        6.00        7.41        1.39 o   0.1550E+00
   2   9  13       31.51       28.53        2.84 o   0.1931E-01
   3   9  13       30.01       36.47        2.52 o   0.1333E-01
   4   9  13        0.69        5.06        1.08 o   0.2519E+00
  -3  10  13       67.74       67.12        5.17 o   0.6544E-02
  -2  10  13      113.29      101.95        5.20 o   0.3915E-02
  -1  10  13       11.02       12.45        1.26 o   0.7042E-01
   0  10  13       19.60       35.05        1.88 o   0.1248E-01
   1  10  13       11.20       12.46        2.13 o   0.7056E-01
   2  10  13       98.58      101.69        4.92 o   0.4193E-02
   3  10  13       58.53       66.91        5.09 o   0.6286E-02
   0   0  14      340.99      327.15       10.45 o   0.1267E-02
   1   0  14       56.70       60.44        3.72 o   0.7050E-02
   2   0  14      826.00      922.60       16.95 o   0.4723E-03
   3   0  14       10.05        7.21        2.22 o   0.1567E+00
   4   0  14      187.04      175.40        9.58 o   0.2246E-02
   5   0  14      133.66      139.90        5.62 o   0.2839E-02
   6   0  14      267.52      244.01        6.90 o   0.1588E-02
   7   0  14        6.76       10.73        1.39 o   0.8069E-01
  -7   1  14       10.48       10.95        1.95 o   0.8763E-01
  -6   1  14       42.90       33.18        4.29 o   0.1413E-01
  -5   1  14      113.29      111.17        5.00 o   0.3690E-02
  -4   1  14       22.62       24.96        2.91 o   0.2170E-01
  -3   1  14       43.16       52.28        3.47 o   0.8317E-02
  -2   1  14      772.70      806.95       13.70 o   0.5760E-03
  -1   1  14       38.58       30.86        2.77 o   0.1548E-01
   0   1  14        4.67        7.08        1.39 o   0.1822E+00
   1   1  14       37.06       30.84        2.52 o   0.1574E-01
   2   1  14      774.96      806.99       10.82 o   0.5786E-03
   3   1  14       42.25       52.28        3.62 o   0.8262E-02
   4   1  14       24.58       24.95        4.02 o   0.2222E-01
   5   1  14      108.06      111.04        7.67 o   0.3653E-02
   6   1  14       50.12       33.16        4.84 o   0.1311E-01
   7   1  14        8.47       10.93        1.19 o   0.8384E-01
  -7   2  14       26.60       31.77        2.53 o   0.1569E-01
  -6   2  14       11.52       13.14        2.27 o   0.5916E-01
  -5   2  14       12.60       13.88        2.82 o   0.5314E-01
  -4   2  14      206.18      224.28        5.51 o   0.1760E-02
  -3   2  14      220.41      209.31        7.73 o   0.1908E-02
  -2   2  14      222.46      234.98        7.64 o   0.1717E-02
  -1   2  14      587.23      599.55        9.18 o   0.7740E-03
   0   2  14       54.05       49.20        3.25 o   0.9162E-02
   1   2  14      602.15      599.65       11.91 o   0.7798E-03
   2   2  14      228.05      235.02        7.52 o   0.1750E-02
   3   2  14      232.87      209.48        7.79 o   0.1824E-02
   4   2  14      202.94      224.19        8.14 o   0.1741E-02
   5   2  14       16.48       13.84        3.54 o   0.5259E-01
   6   2  14       17.24       13.15        3.14 o   0.5635E-01
   7   2  14       36.60       31.81        2.14 o   0.1576E-01
  -6   3  14        9.72        8.53        2.04 o   0.1274E+00
  -5   3  14       17.06       14.18        2.87 o   0.5179E-01
  -4   3  14      263.61      289.87        6.61 o   0.1368E-02
  -3   3  14      182.08      183.76        5.49 o   0.2243E-02
  -2   3  14      166.03      179.33        5.73 o   0.2199E-02
  -1   3  14       32.27       37.39        2.72 o   0.1246E-01
   0   3  14       -2.23        0.58        1.41 o   0.1117E+01
   1   3  14       34.00       37.40        2.66 o   0.1265E-01
   2   3  14      174.18      179.18        6.65 o   0.2273E-02
   3   3  14      172.58      183.55        7.25 o   0.2169E-02
   4   3  14      316.01      289.82       13.36 o   0.1353E-02
   5   3  14       17.16       14.19        3.50 o   0.5165E-01
   6   3  14        3.73        8.56        2.15 o   0.1144E+00
  -5   4  14        3.42        4.11        2.14 o   0.4833E+00
  -4   4  14       75.50       72.29        3.71 o   0.5916E-02
  -3   4  14       31.07       30.80        2.69 o   0.1707E-01
  -2   4  14      171.50      193.95        5.85 o   0.1972E-02
  -1   4  14        7.55        5.61        1.89 o   0.2715E+00
   0   4  14      258.78      290.76        6.84 o   0.1331E-02
   1   4  14        5.33        5.62        1.86 o   0.2971E+00
   2   4  14      178.79      193.81        7.39 o   0.2030E-02
   3   4  14       33.79       30.81        4.99 o   0.1661E-01
   4   4  14       93.08       72.22        7.61 o   0.5294E-02
   5   4  14        5.86        4.11        2.93 o   0.4541E+00
   6   4  14        1.73        0.80        1.72 o   0.1823E+01
  -6   5  14       22.35       24.35        2.93 o   0.2358E-01
  -5   5  14       16.36       11.88        2.22 o   0.6368E-01
  -4   5  14       26.56       35.09        3.00 o   0.1329E-01
  -3   5  14      386.83      384.72        8.52 o   0.1134E-02
  -2   5  14       10.71        7.02        2.07 o   0.1468E+00
  -1   5  14       91.26       94.83        4.37 o   0.4348E-02
   0   5  14       98.59       99.63        5.13 o   0.4094E-02
   1   5  14       85.52       95.04        5.19 o   0.4198E-02
   2   5  14       13.07        7.04        3.57 o   0.1349E+00
   3   5  14      444.59      384.60       14.69 o   0.9658E-03
   4   5  14       27.40       34.98        3.46 o   0.1348E-01
   5   5  14       12.86       11.87        3.05 o   0.6873E-01
   6   5  14        3.37       24.32        2.93 o   0.1841E-01
  -6   6  14       24.99       24.96        2.75 o   0.2293E-01
  -5   6  14       80.45       81.40        3.37 o   0.5233E-02
  -4   6  14       16.24       14.42        2.47 o   0.5295E-01
  -3   6  14      245.04      258.03        7.29 o   0.1569E-02
  -2   6  14      162.69      167.43        5.17 o   0.2403E-02
  -1   6  14       58.33       50.43        3.83 o   0.8666E-02
   0   6  14      247.64      258.27        8.27 o   0.1596E-02
   1   6  14       47.56       50.52        4.25 o   0.8988E-02
   2   6  14      183.29      167.41        9.25 o   0.2310E-02
   3   6  14      308.68      257.81       11.91 o   0.1379E-02
   4   6  14       11.28       14.41        3.38 o   0.5246E-01
   5   6  14       56.38       81.35        7.14 o   0.4543E-02
  -5   7  14        6.51        5.66        1.42 o   0.2714E+00
  -4   7  14       54.74       49.13        3.13 o   0.9163E-02
  -3   7  14       15.42       17.38        1.90 o   0.3867E-01
  -2   7  14        1.25        1.12        1.17 o   0.2244E+01
  -1   7  14      443.83      401.30       11.01 o   0.9798E-03
   0   7  14       43.38       36.13        3.29 o   0.1302E-01
   1   7  14      398.49      401.28        9.18 o   0.1107E-02
   2   7  14        0.09        1.08        3.39 o   0.1981E+01
   3   7  14       15.98       17.35        3.38 o   0.3912E-01
   4   7  14       48.80       49.22        4.35 o   0.9579E-02
   5   7  14        0.60        5.66        1.35 o   0.2213E+00
  -4   8  14        1.46        2.76        0.85 o   0.8861E+00
  -3   8  14       18.60       14.44        1.67 o   0.4922E-01
  -2   8  14       86.75       84.94        3.82 o   0.4989E-02
  -1   8  14       56.74       55.57        3.48 o   0.8173E-02
   0   8  14      128.85      122.10        4.97 o   0.3293E-02
   1   8  14       62.74       55.34        4.23 o   0.7854E-02
   2   8  14       87.67       84.98        5.85 o   0.4962E-02
   3   8  14       20.11       14.46        2.93 o   0.4773E-01
   4   8  14        1.46        2.77        1.07 o   0.8793E+00
  -3   9  14        6.58        3.85        1.58 o   0.5006E+00
  -2   9  14       73.87       55.16        3.78 o   0.7197E-02
  -1   9  14       14.05       14.75        1.85 o   0.5160E-01
   0   9  14       -1.67        0.48        1.11 o   0.5892E+00
   1   9  14       15.59       14.70        2.18 o   0.5138E-01
   2   9  14       58.50       55.26        3.46 o   0.8057E-02
   3   9  14        2.79        3.86        1.13 o   0.5641E+00
  -2  10  14       15.98       12.17        2.01 o   0.6236E-01
  -1  10  14       71.19      100.93        4.20 o   0.3547E-02
   0  10  14       16.07       16.37        1.77 o   0.4221E-01
   1  10  14      101.29      101.02        3.88 o   0.4137E-02
   1   0  15       30.50       28.97        2.98 o   0.1872E-01
   2   0  15      187.72      237.07        7.01 o   0.1495E-02
   3   0  15        6.32       10.54        2.22 o   0.7746E-01
   4   0  15        6.64        7.27        2.36 o   0.1662E+00
   5   0  15       70.57       62.10        6.02 o   0.6832E-02
   6   0  15        8.42       20.59        1.87 o   0.2490E-01
  -6   1  15        5.48        8.11        1.50 o   0.1337E+00
  -5   1  15       33.14       26.10        2.80 o   0.2069E-01
  -4   1  15      136.56      269.35        6.07 o   0.9938E-03
  -3   1  15       24.96       21.49        3.21 o   0.2719E-01
  -2   1  15      167.29      159.21        6.85 o   0.2505E-02
  -1   1  15      485.18      509.94        9.20 o   0.8338E-03
   0   1  15       10.17        7.38        1.70 o   0.1480E+00
   1   1  15      490.48      509.40       11.07 o   0.8468E-03
   2   1  15      161.79      159.44        5.77 o   0.2560E-02
   3   1  15       20.36       21.47        2.82 o   0.2796E-01
   4   1  15      208.28      269.21        8.84 o   0.1294E-02
   5   1  15       17.96       26.26        3.13 o   0.2054E-01
   6   1  15        9.98        8.09        1.52 o   0.1363E+00
  -6   2  15        8.02        8.90        1.84 o   0.1170E+00
  -5   2  15       62.54       56.37        3.47 o   0.7655E-02
  -4   2  15      127.13      130.35        4.77 o   0.3177E-02
  -3   2  15      289.92      308.41        7.96 o   0.1315E-02
  -2   2  15      148.86      159.15        6.37 o   0.2521E-02
  -1   2  15      251.47      246.10        6.96 o   0.1672E-02
   0   2  15       17.36       15.92        1.92 o   0.4440E-01
   1   2  15      251.97      245.94        6.88 o   0.1670E-02
   2   2  15      160.60      159.08        6.59 o   0.2583E-02
   3   2  15      307.52      308.40        9.66 o   0.1386E-02
   4   2  15      111.43      130.36        7.27 o   0.2958E-02
   5   2  15       48.63       56.37        4.41 o   0.7535E-02
   6   2  15        4.90        8.86        1.78 o   0.1081E+00
  -6   3  15        4.73        6.45        1.28 o   0.2008E+00
  -5   3  15       49.20       52.79        4.22 o   0.8533E-02
  -4   3  15       69.80       76.43        3.30 o   0.5511E-02
  -3   3  15       59.02       65.65        3.96 o   0.6386E-02
  -2   3  15      162.18      171.05        5.34 o   0.2342E-02
  -1   3  15       62.79       56.13        3.85 o   0.7665E-02
   0   3  15       10.85       10.85        1.83 o   0.8404E-01
   1   3  15       58.16       56.24        3.67 o   0.7908E-02
   2   3  15      165.48      170.66        7.02 o   0.2384E-02
   3   3  15       61.19       65.63        4.64 o   0.6482E-02
   4   3  15       69.35       76.52        6.62 o   0.5484E-02
   5   3  15       43.22       52.81        4.45 o   0.8152E-02
   6   3  15        2.22        6.45        1.65 o   0.1827E+00
  -4   4  15       12.05       10.44        1.77 o   0.8535E-01
  -3   4  15       24.70       29.00        2.47 o   0.1769E-01
  -2   4  15       66.06       71.45        3.72 o   0.5810E-02
  -1   4  15       60.82       67.84        3.60 o   0.6190E-02
   0   4  15       53.93       58.80        3.21 o   0.7411E-02
   1   4  15       68.47       67.58        3.61 o   0.6462E-02
   2   4  15       73.15       71.49        6.08 o   0.5984E-02
   3   4  15       25.45       28.98        4.42 o   0.1786E-01
   4   4  15       11.41       10.45        3.55 o   0.8661E-01
   5   4  15       11.19       18.54        2.53 o   0.3189E-01
   6   4  15       14.84       25.32        1.99 o   0.1982E-01
  -6   5  15       75.26       62.23        4.55 o   0.6627E-02
  -4   5  15       44.78       37.89        3.50 o   0.1227E-01
  -3   5  15       61.58       63.11        3.63 o   0.6937E-02
  -2   5  15      128.92      122.31        5.19 o   0.3266E-02
  -1   5  15       53.09       66.33        4.27 o   0.6130E-02
   0   5  15      173.02      158.90        7.06 o   0.2455E-02
   1   5  15       55.34       66.35        4.22 o   0.6220E-02
   2   5  15      139.10      122.28        8.10 o   0.3116E-02
   3   5  15       68.69       63.26        6.29 o   0.6747E-02
   4   5  15       43.46       38.09        3.70 o   0.1235E-01
   5   5  15        9.70       12.72        2.26 o   0.6175E-01
   6   5  15        3.98       62.22        2.13 o   0.4778E-02
  -5   6  15        1.74        2.38        0.96 o   0.1067E+01
  -4   6  15      136.56      140.83        6.08 o   0.2873E-02
  -3   6  15       74.27       70.39        3.85 o   0.6102E-02
  -2   6  15       63.08       57.28        3.83 o   0.7599E-02
  -1   6  15       11.28        6.49        2.21 o   0.1725E+00
   0   6  15      310.98      290.08        9.56 o   0.1375E-02
   1   6  15        8.20        6.47        1.79 o   0.1948E+00
   2   6  15       67.36       57.34        4.56 o   0.7362E-02
   3   6  15       83.78       70.18        6.28 o   0.5754E-02
   4   6  15      131.54      140.67        7.21 o   0.2818E-02
   5   6  15        1.57        2.36        2.82 o   0.1071E+01
  -4   7  15      195.53      161.47        5.24 o   0.2221E-02
  -3   7  15        6.89        5.19        1.62 o   0.2925E+00
  -2   7  15       57.54       50.14        3.02 o   0.8795E-02
  -1   7  15       68.13       69.07        3.91 o   0.6255E-02
   0   7  15        3.84        3.14        1.81 o   0.7520E+00
   1   7  15       69.42       69.18        5.73 o   0.6287E-02
   2   7  15       38.03       50.05        3.00 o   0.8550E-02
   3   7  15        6.99        5.15        2.11 o   0.2960E+00
   4   7  15      126.66      161.05        6.26 o   0.2235E-02
  -4   8  15       27.38       22.20        3.52 o   0.2563E-01
  -3   8  15       93.81       88.07        3.78 o   0.4661E-02
  -2   8  15       20.73       20.41        1.79 o   0.3137E-01
  -1   8  15       87.58       93.29        3.54 o   0.4425E-02
   0   8  15        6.28        3.76        1.67 o   0.5214E+00
   1   8  15       88.42       93.20        3.98 o   0.4453E-02
   2   8  15       14.58       20.37        1.65 o   0.2932E-01
   3   8  15       81.76       87.85        4.86 o   0.4667E-02
   4   8  15       -0.35       22.09        1.28 o   0.2026E-01
  -3   9  15       -1.20        0.14        1.37 o   0.5044E+00
  -2   9  15       13.45       13.08        2.13 o   0.6186E-01
  -1   9  15       14.78       13.29        1.91 o   0.6142E-01
   0   9  15        0.38        0.80        0.83 o   0.1781E+01
   1   9  15       11.68       13.33        1.59 o   0.6196E-01
   2   9  15        7.49       13.09        1.17 o   0.5570E-01
   0  10  15       17.45       15.40        2.03 o   0.4319E-01
   0   0  16       46.65       50.12        6.02 o   0.8721E-02
   1   0  16       61.80       53.76        4.15 o   0.7893E-02
   2   0  16      148.41      162.59        6.80 o   0.2387E-02
   3   0  16       -0.44        1.13        1.35 o   0.1977E+01
   4   0  16        1.52        2.44        1.93 o   0.1082E+01
   5   0  16       23.16       32.16        2.82 o   0.1506E-01
   6   0  16       22.89       26.62        2.30 o   0.2081E-01
  -6   1  16       20.86       22.61        2.65 o   0.2581E-01
  -5   1  16       45.50       32.92        3.08 o   0.1388E-01
  -4   1  16       93.42       95.75        4.82 o   0.4435E-02
  -3   1  16      176.47      182.81        7.40 o   0.2215E-02
  -2   1  16      134.94      133.29        6.57 o   0.3071E-02
  -1   1  16      387.31      401.35        8.85 o   0.1052E-02
   0   1  16        7.92        9.32        1.56 o   0.1180E+00
   1   1  16      410.71      401.47       10.54 o   0.1075E-02
   2   1  16      121.99      133.52        4.50 o   0.2922E-02
   3   1  16      156.48      182.83        8.01 o   0.2050E-02
   4   1  16       66.26       95.58        5.14 o   0.3838E-02
   5   1  16       23.48       32.90        3.01 o   0.1431E-01
   6   1  16       11.61       22.60        1.89 o   0.2283E-01
  -6   2  16       55.12       43.21        3.80 o   0.1008E-01
  -5   2  16       20.86       16.90        2.05 o   0.3872E-01
  -4   2  16       50.41       48.89        3.51 o   0.9295E-02
  -3   2  16       23.34       26.75        2.60 o   0.2098E-01
  -2   2  16       86.64       84.65        4.55 o   0.4954E-02
  -1   2  16      199.02      222.24        5.59 o   0.1750E-02
   0   2  16      177.01      172.71        5.31 o   0.2341E-02
   1   2  16      218.58      222.37        5.95 o   0.1872E-02
   2   2  16       95.95       84.55        4.18 o   0.4704E-02
   3   2  16       21.18       26.79        2.88 o   0.2039E-01
   4   2  16       39.61       48.97        7.65 o   0.8605E-02
   5   2  16       13.06       16.83        2.70 o   0.3915E-01
   6   2  16       47.99       43.29        2.66 o   0.1070E-01
  -5   3  16       70.14       75.93        4.61 o   0.5537E-02
  -4   3  16       39.24       34.94        2.64 o   0.1406E-01
  -3   3  16       59.89       64.29        4.02 o   0.6661E-02
  -2   3  16       32.70       40.00        3.18 o   0.1150E-01
  -1   3  16       12.84       11.76        1.86 o   0.7395E-01
   0   3  16       89.72       77.73        3.99 o   0.5167E-02
   1   3  16       12.38       11.86        1.88 o   0.7361E-01
   2   3  16       38.02       40.11        3.41 o   0.1199E-01
   3   3  16       63.18       64.35        3.63 o   0.6794E-02
   4   3  16       35.85       35.05        7.21 o   0.1448E-01
   5   3  16       63.67       75.94        4.60 o   0.5322E-02
   6   3  16        0.39        1.44        1.05 o   0.1756E+01
  -4   4  16      145.96      136.58        5.42 o   0.2902E-02
  -3   4  16      185.37      189.45        5.67 o   0.2150E-02
  -2   4  16       28.33       29.44        2.64 o   0.1819E-01
  -1   4  16       76.62       77.93        4.06 o   0.5451E-02
   0   4  16       16.04       20.10        1.85 o   0.2938E-01
   1   4  16       86.06       77.96        4.01 o   0.5246E-02
   2   4  16       28.89       29.40        4.13 o   0.1835E-01
   3   4  16      201.20      189.41        9.57 o   0.2090E-02
   4   4  16      144.70      136.55        8.01 o   0.2918E-02
   5   4  16       89.29      104.63        4.98 o   0.3653E-02
  -4   5  16      171.83      140.68        6.53 o   0.2553E-02
  -3   5  16       72.98       69.80        3.71 o   0.6112E-02
  -2   5  16      151.65      153.04        5.48 o   0.2721E-02
  -1   5  16      282.60      304.11        7.59 o   0.1326E-02
   0   5  16        7.98        3.33        2.31 o   0.3532E+00
   1   5  16      313.37      303.83       11.61 o   0.1366E-02
   2   5  16      177.51      152.87        8.88 o   0.2441E-02
   3   5  16       75.02       69.80        5.92 o   0.6034E-02
   4   5  16      155.76      140.90        7.21 o   0.2741E-02
   5   5  16       13.89       14.61        2.18 o   0.5161E-01
  -5   6  16       95.01       71.63        5.19 o   0.5242E-02
  -4   6  16        8.25        4.40        1.40 o   0.3449E+00
  -3   6  16       24.96       27.23        2.33 o   0.1953E-01
  -2   6  16       10.96        9.78        2.01 o   0.9732E-01
  -1   6  16       92.61       86.47        4.46 o   0.4800E-02
   0   6  16        9.84       20.69        2.57 o   0.2682E-01
   1   6  16       93.18       86.38        5.15 o   0.4788E-02
   2   6  16       12.41        9.77        3.05 o   0.9394E-01
   3   6  16       28.36       27.23        3.83 o   0.1997E-01
   4   6  16        2.52        4.41        2.01 o   0.3790E+00
   5   6  16        6.32       71.63        2.41 o   0.3905E-02
  -4   7  16       73.37       55.85        2.89 o   0.7184E-02
  -3   7  16       91.31       78.70        3.54 o   0.5081E-02
  -2   7  16      129.34      111.34        4.70 o   0.3425E-02
  -1   7  16       51.38       58.00        3.31 o   0.7615E-02
   0   7  16       52.03       48.71        5.06 o   0.9361E-02
   1   7  16       52.23       57.91        3.85 o   0.7686E-02
   2   7  16      139.15      111.19        7.17 o   0.3260E-02
   3   7  16       90.33       78.74        5.44 o   0.5108E-02
   4   7  16       14.01       55.82        2.28 o   0.5965E-02
  -3   8  16       16.36       12.08        2.04 o   0.6560E-01
  -2   8  16       99.32       81.49        4.04 o   0.4768E-02
  -1   8  16       47.67       43.50        2.85 o   0.1067E-01
   0   8  16       56.10       57.50        3.71 o   0.7988E-02
   1   8  16       48.84       43.50        3.36 o   0.1057E-01
   2   8  16       93.38       81.56        5.37 o   0.4938E-02
   3   8  16        7.07       12.11        1.44 o   0.6467E-01
  -2   9  16      141.77      113.00        5.19 o   0.3196E-02
  -1   9  16       20.40       15.80        1.87 o   0.4058E-01
   0   9  16       42.89       43.49        2.66 o   0.1093E-01
   1   9  16       16.46       15.84        2.08 o   0.4318E-01
   2   9  16       96.51      112.96        6.10 o   0.3418E-02
   1   0  17        7.38        7.45        1.71 o   0.1664E+00
   2   0  17      170.12      196.34       10.53 o   0.1939E-02
   3   0  17       34.30       34.44        5.00 o   0.1493E-01
   4   0  17       29.70       56.66        3.00 o   0.6714E-02
   5   0  17       19.46       34.40        2.21 o   0.1354E-01
   6   0  17       35.02       26.62        3.12 o   0.1956E-01
  -6   1  17        0.12        1.88        1.26 o   0.1421E+01
  -5   1  17       42.51       36.37        4.05 o   0.1305E-01
  -4   1  17       62.43       59.72        3.85 o   0.7312E-02
  -3   1  17        9.66        9.50        3.21 o   0.1109E+00
  -2   1  17      115.07      112.84        6.15 o   0.3637E-02
  -1   1  17       31.43       32.70        2.69 o   0.1649E-01
   0   1  17       58.75       66.69        3.58 o   0.6437E-02
   1   1  17       28.82       32.74        2.76 o   0.1602E-01
   2   1  17      115.31      112.49        5.77 o   0.3640E-02
   3   1  17        4.69        9.49        2.25 o   0.9946E-01
   4   1  17       39.79       59.87        3.72 o   0.6399E-02
   5   1  17       21.24       36.32        2.44 o   0.1194E-01
   6   1  17        1.45        1.88        1.18 o   0.1669E+01
  -5   2  17       24.23       19.44        2.96 o   0.3194E-01
  -4   2  17       30.69       33.14        2.69 o   0.1522E-01
  -3   2  17       16.07       17.43        2.30 o   0.3875E-01
  -2   2  17      149.66      154.86        5.81 o   0.2609E-02
  -1   2  17      228.01      223.89        8.66 o   0.1835E-02
   0   2  17       38.87       43.51        2.63 o   0.1036E-01
   1   2  17      230.46      224.04        6.08 o   0.1820E-02
   2   2  17      150.75      155.17        5.06 o   0.2610E-02
   3   2  17       14.03       17.44        2.36 o   0.3752E-01
   4   2  17       22.21       33.22        5.49 o   0.1390E-01
   5   2  17       12.16       19.37        2.07 o   0.3139E-01
   6   2  17       49.46       42.42        3.64 o   0.1071E-01
  -5   3  17       29.82       27.75        2.72 o   0.1919E-01
  -4   3  17       23.57       16.37        2.19 o   0.3919E-01
  -3   3  17      350.34      357.29        7.04 o   0.1190E-02
  -2   3  17      244.34      264.99        7.59 o   0.1486E-02
  -1   3  17      649.64      648.16       15.36 o   0.7340E-03
   0   3  17     1072.62     1004.77       11.60 o   0.4614E-03
   1   3  17      635.66      648.30       12.29 o   0.7255E-03
   2   3  17      253.74      264.87        6.61 o   0.1533E-02
   3   3  17      372.93      357.63       12.37 o   0.1166E-02
   4   3  17       14.70       16.34        4.84 o   0.4372E-01
   5   3  17       21.06       27.74        2.43 o   0.1803E-01
  -4   4  17       56.17       52.14        3.58 o   0.8521E-02
  -3   4  17        2.50        1.94        1.59 o   0.1624E+01
  -2   4  17       31.13       29.01        2.61 o   0.1834E-01
  -1   4  17      106.41      118.47        4.62 o   0.3283E-02
   0   4  17        9.86       13.68        1.98 o   0.5351E-01
   1   4  17      111.26      118.34        5.45 o   0.3367E-02
   2   4  17       32.00       29.06        3.11 o   0.1813E-01
   3   4  17        1.35        1.94        1.57 o   0.1639E+01
   4   4  17       51.12       52.23        4.18 o   0.8640E-02
   5   4  17        2.85        2.21        1.36 o   0.1372E+01
  -5   5  17       31.18       24.46        3.04 o   0.2196E-01
  -4   5  17       34.88       31.87        4.28 o   0.1632E-01
  -3   5  17      136.14      109.39        4.57 o   0.3327E-02
  -2   5  17       63.86       62.64        3.51 o   0.6989E-02
  -1   5  17       14.61       12.52        2.24 o   0.6376E-01
   0   5  17       41.54       45.75        3.12 o   0.9769E-02
   1   5  17       12.27       12.52        1.98 o   0.6616E-01
   2   5  17       70.87       62.64        5.64 o   0.6669E-02
   3   5  17      132.19      109.35        7.18 o   0.3396E-02
   4   5  17       32.39       31.88        3.19 o   0.1675E-01
   5   5  17        3.96       24.46        2.21 o   0.1827E-01
  -4   6  17       75.85       64.24        3.61 o   0.6431E-02
  -3   6  17        9.47        9.57        1.23 o   0.1040E+00
  -2   6  17       40.84       34.58        2.83 o   0.1382E-01
  -1   6  17       83.30       76.00        4.05 o   0.5473E-02
   0   6  17       96.56       82.09        4.40 o   0.4733E-02
   1   6  17       84.99       76.00        4.66 o   0.5416E-02
   2   6  17       41.10       34.59        4.25 o   0.1378E-01
   3   6  17        7.12        9.57        1.46 o   0.9781E-01
   4   6  17       36.65       64.16        4.89 o   0.5832E-02
  -3   7  17       72.75       66.74        3.92 o   0.6338E-02
  -2   7  17       37.78       37.27        2.46 o   0.1342E-01
  -1   7  17       34.08       28.70        2.55 o   0.1822E-01
   0   7  17       52.73       38.61        3.16 o   0.1130E-01
   1   7  17       34.58       28.72        2.96 o   0.1810E-01
   2   7  17       39.36       37.29        3.83 o   0.1322E-01
   3   7  17       52.94       66.51        3.00 o   0.6066E-02
  -2   8  17       24.48       20.68        2.45 o   0.2843E-01
  -1   8  17        8.19        7.28        1.33 o   0.1564E+00
   0   8  17       18.79       19.39        1.80 o   0.3304E-01
   1   8  17        9.89        7.21        1.37 o   0.1505E+00
   2   8  17       18.86       20.63        1.85 o   0.2913E-01
   0   0  18       -0.65        0.11        1.68 o   0.3858E+00
   1   0  18       53.13       49.49        4.07 o   0.9121E-02
   2   0  18       15.53       16.15        4.10 o   0.4174E-01
   3   0  18       23.18       19.26        4.13 o   0.3218E-01
   4   0  18       16.45       23.73        2.14 o   0.2207E-01
   5   0  18       40.06       34.38        3.76 o   0.1405E-01
  -5   1  18        6.90        6.97        1.73 o   0.1958E+00
  -4   1  18        2.19        1.16        1.23 o   0.2016E+01
  -3   1  18      187.01      179.21       10.18 o   0.2235E-02
  -2   1  18      265.75      261.73        8.98 o   0.1591E-02
  -1   1  18      160.70      140.68        5.50 o   0.2681E-02
   0   1  18      209.99      207.62        7.90 o   0.1980E-02
   1   1  18      163.11      140.74        5.81 o   0.2652E-02
   2   1  18      240.24      261.41        8.86 o   0.1538E-02
   3   1  18      155.93      179.49        6.94 o   0.2091E-02
   4   1  18        1.03        1.13        1.34 o   0.2213E+01
   5   1  18        0.94        6.97        0.72 o   0.1591E+00
  -5   2  18        2.86        2.89        1.03 o   0.9597E+00
  -4   2  18       15.18       13.76        1.87 o   0.5656E-01
  -3   2  18      149.39      147.62        6.52 o   0.2770E-02
  -2   2  18      172.48      169.20        7.27 o   0.2411E-02
  -1   2  18      102.81      117.89        4.79 o   0.3269E-02
   0   2  18       24.74       20.08        2.57 o   0.3053E-01
   1   2  18      113.52      118.01        5.00 o   0.3434E-02
   2   2  18      169.62      169.07        6.04 o   0.2438E-02
   3   2  18      127.29      147.60        6.56 o   0.2556E-02
   4   2  18        8.87       13.74        1.95 o   0.5335E-01
   5   2  18        2.81        2.88        1.29 o   0.9621E+00
  -4   3  18       84.82       94.98        5.48 o   0.4242E-02
  -3   3  18      163.68      150.38        6.64 o   0.2588E-02
  -2   3  18      126.14      145.15        5.33 o   0.2669E-02
  -1   3  18      273.21      276.83        7.93 o   0.1513E-02
   0   3  18       38.37       36.62        2.63 o   0.1345E-01
   1   3  18      325.05      276.84        7.11 o   0.1311E-02
   2   3  18      135.18      145.33        4.69 o   0.2769E-02
   3   3  18      112.45      150.17        6.73 o   0.2317E-02
   4   3  18       66.89       95.22        4.28 o   0.3825E-02
   5   3  18        2.08        1.58        1.09 o   0.1935E+01
  -4   4  18       11.35        7.63        1.87 o   0.1349E+00
  -3   4  18       28.16       33.35        2.59 o   0.1486E-01
  -2   4  18       51.42       44.57        3.62 o   0.1009E-01
  -1   4  18        6.66        9.58        1.64 o   0.1015E+00
   0   4  18       82.63       74.91        3.86 o   0.5476E-02
   1   4  18        9.92        9.55        2.07 o   0.1079E+00
   2   4  18       55.92       44.56        3.72 o   0.9717E-02
   3   4  18       26.18       33.36        3.41 o   0.1456E-01
   4   4  18        7.35        7.64        1.84 o   0.1486E+00
  -3   5  18       35.55       32.26        2.69 o   0.1607E-01
  -2   5  18       35.71       33.60        2.52 o   0.1486E-01
  -1   5  18      163.90      139.82        6.20 o   0.2669E-02
   0   5  18       44.64       54.85        3.00 o   0.7648E-02
   1   5  18      150.89      139.88        5.98 o   0.2829E-02
   2   5  18       35.18       33.57        3.07 o   0.1495E-01
   3   5  18       33.15       32.20        2.74 o   0.1650E-01
   4   5  18        0.91        0.87        0.60 o   0.2053E+01
  -3   6  18        3.36        2.01        1.14 o   0.1387E+01
  -2   6  18       18.54       15.93        1.89 o   0.4409E-01
  -1   6  18        8.84        7.85        1.60 o   0.1517E+00
   0   6  18        2.48        2.99        1.30 o   0.9215E+00
   1   6  18       11.85        7.84        2.07 o   0.1378E+00
   2   6  18       17.42       15.92        2.22 o   0.4500E-01
   3   6  18        2.19        1.98        1.01 o   0.1591E+01
  -2   7  18        3.62        2.56        1.00 o   0.9935E+00
  -1   7  18       35.09       29.34        2.28 o   0.1782E-01
   0   7  18       56.33       57.55        2.91 o   0.7931E-02
   1   7  18       32.86       29.26        2.23 o   0.1833E-01
   2   7  18        3.52        2.57        1.13 o   0.9979E+00
  -1   8  18        5.96       19.15        2.58 o   0.2884E-01
   0   8  18        0.82        2.81        0.51 o   0.8120E+00
   1   8  18       20.31       19.17        1.83 o   0.3432E-01
   1   0  19       15.13       16.92        2.42 o   0.3993E-01
   2   0  19        6.02        5.90        2.96 o   0.2145E+00
   3   0  19       76.46       64.53        6.17 o   0.6345E-02
   4   0  19       37.12       25.34        2.76 o   0.1949E-01
   5   0  19       13.68       10.34        2.08 o   0.8142E-01
  -4   1  19       16.75       13.74        1.83 o   0.5388E-01
  -3   1  19       76.80       87.12        6.33 o   0.4653E-02
  -2   1  19       73.09       78.74        6.78 o   0.5222E-02
  -1   1  19      109.51      108.96        5.41 o   0.3814E-02
   0   1  19       91.12       87.23        5.12 o   0.4737E-02
   1   1  19       96.80      108.92        5.18 o   0.3608E-02
   2   1  19       74.26       78.58        6.61 o   0.5279E-02
   3   1  19       92.35       87.24        6.80 o   0.4747E-02
   4   1  19       19.52       13.74        2.96 o   0.5103E-01
   5   1  19       32.36       22.69        3.04 o   0.2322E-01
  -4   2  19        1.63        1.40        0.86 o   0.2133E+01
  -3   2  19      297.50      261.94        7.69 o   0.1433E-02
  -2   2  19       28.60       21.76        3.23 o   0.2561E-01
  -1   2  19      146.63      139.31        6.46 o   0.2874E-02
   0   2  19      623.38      609.98       12.80 o   0.7485E-03
   1   2  19      139.44      139.47        5.26 o   0.2963E-02
   2   2  19       27.72       21.76        2.53 o   0.2592E-01
   3   2  19      170.34      262.07       11.16 o   0.1190E-02
   4   2  19        2.78        1.43        1.28 o   0.1843E+01
  -4   3  19      111.68       97.63        5.59 o   0.3968E-02
  -3   3  19       78.91      118.24        4.36 o   0.2888E-02
  -2   3  19      367.09      363.10        9.84 o   0.1187E-02
  -1   3  19      398.09      452.97        8.96 o   0.8703E-03
   0   3  19      226.30      223.70        6.70 o   0.1846E-02
   1   3  19      442.74      452.95        9.34 o   0.9765E-03
   2   3  19      385.09      363.53       10.74 o   0.1129E-02
   3   3  19       98.41      118.05        8.31 o   0.3193E-02
   4   3  19       63.45       97.49        3.57 o   0.3519E-02
  -3   4  19        0.14        1.41        1.48 o   0.1627E+01
  -2   4  19       54.51       63.46        3.40 o   0.6497E-02
  -1   4  19       73.29       72.39        4.00 o   0.5974E-02
   0   4  19       -0.13        0.21        1.47 o   0.5853E+00
   1   4  19       72.03       72.22        3.98 o   0.6033E-02
   2   4  19       57.25       63.59        3.41 o   0.6593E-02
   3   4  19       -0.66        1.42        1.41 o   0.1612E+01
   4   4  19       18.43       27.39        2.05 o   0.1765E-01
  -3   5  19        1.77        1.88        0.96 o   0.1821E+01
  -2   5  19       43.03       44.66        2.91 o   0.1053E-01
  -1   5  19        2.30        0.01        1.05 o   0.1691E+01
   0   5  19        0.64        0.28        0.64 o   0.8343E+00
   1   5  19        0.57        0.01        0.86 o   0.2262E+01
   2   5  19       41.59       44.53        2.89 o   0.1047E-01
   3   5  19        1.41        1.91        2.39 o   0.1716E+01
  -3   6  19        8.80        7.27        1.97 o   0.1669E+00
  -2   6  19        1.93        2.15        1.04 o   0.1526E+01
  -1   6  19        1.14        0.53        0.95 o   0.1498E+01
   0   6  19        3.53        2.91        1.08 o   0.9113E+00
   1   6  19        0.03        0.54        3.67 o   0.1500E+01
   2   6  19        2.10        2.13        1.04 o   0.1566E+01
   3   6  19       10.45        7.27        2.75 o   0.1579E+00
  -1   7  19       11.80       14.33        1.46 o   0.5423E-01
   0   7  19        1.24        2.97        1.02 o   0.8048E+00
   1   7  19       12.57       14.41        1.54 o   0.5428E-01
   0   0  20      119.02      113.29        7.83 o   0.3567E-02
   1   0  20        2.71        2.03        1.36 o   0.1505E+01
   2   0  20       53.93       53.53        5.38 o   0.8424E-02
   3   0  20       14.27       17.79        2.79 o   0.3402E-01
   4   0  20       -0.22        0.06        1.13 o   0.3540E+00
  -4   1  20       60.76       46.98        3.98 o   0.9029E-02
  -3   1  20       43.77       42.27        2.99 o   0.1132E-01
  -2   1  20       40.03       44.43        4.75 o   0.1051E-01
  -1   1  20        6.74        7.44        2.84 o   0.1705E+00
   0   1  20       23.67       20.76        2.64 o   0.2888E-01
   1   1  20        8.23        7.44        1.77 o   0.1675E+00
   2   1  20       53.94       44.40        5.19 o   0.1001E-01
   3   1  20       47.52       42.26        4.60 o   0.1097E-01
   4   1  20       61.72       47.12        4.41 o   0.8932E-02
  -3   2  20       14.86       22.19        1.76 o   0.2716E-01
  -2   2  20        7.48        3.28        2.62 o   0.4861E+00
  -1   2  20      210.14      190.47       10.63 o   0.2022E-02
   0   2  20       11.99        9.10        2.01 o   0.1010E+00
   1   2  20      223.19      190.12        6.12 o   0.1923E-02
   2   2  20        4.49        3.29        1.61 o   0.5913E+00
   3   2  20        8.30       22.17        2.59 o   0.2475E-01
   4   2  20      161.90      116.58        6.86 o   0.2846E-02
  -3   3  20       56.24       44.28        4.60 o   0.9728E-02
  -2   3  20       23.57       24.60        3.74 o   0.2388E-01
  -1   3  20       92.18       87.69        4.71 o   0.4724E-02
   0   3  20      155.02      137.56        6.71 o   0.2776E-02
   1   3  20       97.93       87.63        5.36 o   0.4577E-02
   2   3  20       23.33       24.53        2.56 o   0.2396E-01
   3   3  20       25.68       44.13        4.12 o   0.9202E-02
  -3   4  20        3.04        3.10        1.29 o   0.7841E+00
  -2   4  20       24.68       25.84        2.45 o   0.2166E-01
  -1   4  20       66.03       69.38        3.38 o   0.6145E-02
   0   4  20       22.06       18.66        2.92 o   0.3284E-01
   1   4  20       71.05       69.44        4.63 o   0.6215E-02
   2   4  20       25.39       25.78        2.69 o   0.2195E-01
   3   4  20        0.37        3.13        1.31 o   0.6095E+00
  -2   5  20        3.56        4.32        1.01 o   0.4239E+00
  -1   5  20       55.73       53.01        2.95 o   0.8678E-02
   0   5  20       86.11       77.74        4.94 o   0.5303E-02
   1   5  20       60.12       52.86        4.11 o   0.8415E-02
   2   5  20        5.57        4.32        1.46 o   0.4154E+00
  -1   6  20        4.95        3.10        1.53 o   0.7462E+00
   0   6  20       21.27       20.92        2.40 o   0.3036E-01
   1   6  20        1.91        3.12        1.24 o   0.7845E+00
   1   0  21        0.14        0.22        2.01 o   0.5211E+00
   2   0  21       32.73       35.97        3.79 o   0.1383E-01
   3   0  21        1.72        1.08        0.92 o   0.2099E+01
  -3   1  21       26.55       24.64        2.00 o   0.2335E-01
  -2   1  21       23.12       24.25        3.40 o   0.2385E-01
  -1   1  21        9.83        8.26        2.56 o   0.1411E+00
   0   1  21       61.20       55.76        3.57 o   0.7799E-02
   1   1  21        6.12        8.21        1.38 o   0.1451E+00
   2   1  21       23.87       24.20        3.29 o   0.2419E-01
  -3   2  21        9.10        9.03        2.02 o   0.1113E+00
  -2   2  21      111.56       88.91        6.74 o   0.4198E-02
  -1   2  21       17.98       16.10        3.22 o   0.4252E-01
   0   2  21        3.78        1.37        1.17 o   0.1564E+01
   1   2  21       17.64       16.05        1.97 o   0.4295E-01
  -2   3  21        5.93        5.96        1.80 o   0.2568E+00
  -1   3  21      118.68      114.45        7.19 o   0.3552E-02
   0   3  21        3.49        3.47        1.89 o   0.6753E+00
   1   3  21      116.95      114.54        5.01 o   0.3580E-02
   2   3  21        7.66        6.00        2.47 o   0.2362E+00
  -2   4  21       70.53       65.24        4.80 o   0.6599E-02
  -1   4  21       27.62       43.47        2.51 o   0.9804E-02
   0   4  21        4.66        9.18        1.41 o   0.9384E-01
   1   4  21       44.12       43.44        3.16 o   0.1111E-01
  -1   5  21       10.13        8.38        1.98 o   0.1273E+00
   0   5  21       75.20       68.59        4.99 o   0.6125E-02
   0   0  22       17.91       20.79        2.39 o   0.2744E-01
   1   0  22       10.68       11.06        2.14 o   0.8002E-01
   2   0  22        0.68        0.86        0.72 o   0.2022E+01
  -2   1  22       33.03       32.32        3.30 o   0.1612E-01
  -1   1  22       27.53       27.72        3.18 o   0.1945E-01
   0   1  22       10.51       10.23        1.34 o   0.9462E-01
   1   1  22       34.11       27.65        3.35 o   0.1839E-01
  -2   2  22       41.74       43.31        3.61 o   0.1080E-01
  -1   2  22       12.10       10.84        2.28 o   0.7847E-01
   0   2  22      210.02      217.99        8.27 o   0.1848E-02
  -1   3  22       37.83       33.45        3.57 o   0.1502E-01
   0   3  22        8.88       12.81        1.87 o   0.5894E-01
