# Supplementary material for: Crystal structure of 2-isopropyl-5,7′-dimethyl-1′,3′,3a’,6′,8a’,8b’-hexa­hydro­spiro­[cyclo­hexane-1,6′-furo[3,4-d]imidazo[1,5-b]isoxazol]-8′(7′H)-one
Source: Acta Crystallogr E Crystallogr Commun. 2016 Jul 19;72(Pt 8):1150–2. doi: 10.1107/S2056989016010641 (PMC4971860; doi:10.1107/S2056989016010641)
Supplement: Supplementary file 3 [file e-72-01150-Isup3.cml]

<?xml version="1.0" ?>
<cml>
<molecule id="m1">
  <atomArray>
    <atom id="a1" elementType="O"
          x2="2.694999933242798" y2="6.094992102189666" />
    <atom id="a2" elementType="C"
          x2="1.4491336042257714" y2="5.189775503677666" />
    <atom id="a3" elementType="C"
          x2="1.9249960216129907" y2="3.725228063757772" />
    <atom id="a4" elementType="C"
          x2="3.465003844872605" y2="3.725228063757772" />
    <atom id="a5" elementType="C"
          x2="3.940866262259826" y2="5.189775503677666" />
    <atom id="a6" elementType="C"
          x2="3.575000047683716" y2="1.7499922523933709" />
    <atom id="a7" elementType="N"
          x2="2.3291337186666894" y2="0.8447756538813707" />
    <atom id="a8" elementType="C"
          x2="2.8049961360539086" y2="-0.6197717860385232" />
    <atom id="a9" elementType="N"
          x2="4.345003959313523" y2="-0.6197717860385232" />
    <atom id="a10" elementType="C"
          x2="4.820866376700744" y2="0.8447756538813707" />
    <atom id="a11" elementType="O"
          x2="0.8360515785857074" y2="2.636283620730489" />
    <atom id="a12" elementType="C"
          x2="4.743585288771405" y2="-2.1072975585236886" />
    <atom id="a13" elementType="O"
          x2="6.308392149185909" y2="1.2433569833392526" />
    <atom id="a14" elementType="C"
          x2="1.4713267950056501" y2="0.15024515452051723" />
    <atom id="a15" elementType="C"
          x2="0.1376574539573916" y2="-0.6197717860385232" />
    <atom id="a16" elementType="C"
          x2="0.1376574539573916" y2="-2.159805667156604" />
    <atom id="a17" elementType="C"
          x2="1.4713267950056501" y2="-2.9298226077156446" />
    <atom id="a18" elementType="C"
          x2="2.8049961360539086" y2="-2.159805667156604" />
    <atom id="a19" elementType="C"
          x2="-0.016198977479515042" y2="0.5488264839783996" />
    <atom id="a20" elementType="C"
          x2="-0.4147803069373968" y2="2.036352256463565" />
    <atom id="a21" elementType="C"
          x2="-1.556198977479515" y2="0.5488264839783994" />
    <atom id="a22" elementType="C"
          x2="1.4713267950056501" y2="-4.469822607715645" />
  </atomArray>
  <bondArray>
    <bond atomRefs2="a1 a2" order="1" />
    <bond atomRefs2="a1 a5" order="1" />
    <bond atomRefs2="a2 a3" order="1" />
    <bond atomRefs2="a3 a4" order="1" />
    <bond atomRefs2="a4 a5" order="1" />
    <bond atomRefs2="a6 a7" order="1" />
    <bond atomRefs2="a6 a10" order="1" />
    <bond atomRefs2="a7 a8" order="1" />
    <bond atomRefs2="a8 a9" order="1" />
    <bond atomRefs2="a9 a10" order="1" />
    <bond atomRefs2="a4 a6" order="1" />
    <bond atomRefs2="a3 a11" order="1" />
    <bond atomRefs2="a11 a7" order="1" />
    <bond atomRefs2="a9 a12" order="1" />
    <bond atomRefs2="a10 a13" order="2" />
    <bond atomRefs2="a18 a8" order="1" />
    <bond atomRefs2="a14 a8" order="1" />
    <bond atomRefs2="a14 a15" order="1" />
    <bond atomRefs2="a15 a16" order="1" />
    <bond atomRefs2="a16 a17" order="1" />
    <bond atomRefs2="a17 a18" order="1" />
    <bond atomRefs2="a14 a19" order="1" />
    <bond atomRefs2="a19 a20" order="1" />
    <bond atomRefs2="a19 a21" order="1" />
    <bond atomRefs2="a17 a22" order="1" />
  </bondArray>
</molecule>
</cml>
